# Supplementary material for: Immune cell residency in the nasal mucosa may partially explain respiratory disease severity across the age range
Source: Sci Rep. 2021 Aug 5;11:15927. doi: 10.1038/s41598-021-95532-3 (PMC8342554; doi:10.1038/s41598-021-95532-3)
Supplement: Supplementary file 2 — Supplementary Information 2. [file 41598_2021_95532_MOESM2_ESM.xlsx]

## Sheet: Supplementary Table 1
Supplementary Table 1: Human subject information and pooling strategy (Discovery Cohort)
Pool name	Age	Gender	Chronic Disease	Average Age (years)	Total Live Cell Count
Control Pool 1	4 Months	M	None	0.8	46990
Control Pool 1	6 Months	M	None
Control Pool 1	7 Months	F	None
Control Pool 1	7 Months	F	None
Control Pool 1	10 Months	M	None
Control Pool 1	11 Months	M	None
Control Pool 1	18 Months	F	None
Control Pool 2	5 years	M	None	7	73235
Control Pool 2	6 years	F	Asthma
Control Pool 2	6 years	F	None
Control Pool 2	9 years	M	Asthma
Control Pool 2	9 years	F	None
Control Pool 3	11 years	M	None	13	59706
Control Pool 3	11 years	M	Type 1 Diabetes
Control Pool 3	11 years	F	Chronic sinusitis
Control Pool 3	14 years	F	Cystic Fibrosis
Control Pool 3	14 years	M	None
Control Pool 3	15 years	M	None
Control Pool 4	16 years	F	None	17	54781
Control Pool 4	16 years	M	None
Control Pool 4	16 years	M	None
Control Pool 4	16 years	M	None
Control Pool 4	16 years	M	None
Control Pool 4	17 years	F	Type 1 Diabetes
Control Pool 4	17 years	M	None
Control Pool 4	18 years	F	None
Control Pool 4	19 years	M	None
Control Pool 5	30 years	F	NA	33	47628
Control Pool 5	33 years	F	NA
Control Pool 5	35 years	F	NA
Control Pool 5	35 years	F	NA
Control Pool 6	37 years	F	NA	49	41681
Control Pool 6	38 years	F	NA
Control Pool 6	58 years	F	NA
Control Pool 6	65 years	F	NA

## Sheet: Supplementary Table 2
Supplementary Table 2: Cell type marker genes
gene	p_val	avg_logFC	pct.1	pct.2	p_val_adj	cluster
CD2	0	9.45238	0.953	0.005	0	T cells
CD3E	0	8.50802	0.939	0.006	0	T cells
CD3G	0	8.37841	0.941	0.007	0	T cells
CD3D	0	8.29005	0.956	0.006	0	T cells
CXCR6	0	8.0585	0.854	0.003	0	T cells
IL32	0	7.79686	0.962	0.011	0	T cells
TRAC	0	7.6398	0.947	0.022	0	T cells
CCL5	0	7.61791	0.943	0.008	0	T cells
TRBC2	0	7.54167	0.96	0.009	0	T cells
CD8A	0	7.23589	0.936	0.007	0	T cells
KLRB1	0	7.17261	0.934	0.005	0	T cells
LCK	0	7.16539	0.925	0.012	0	T cells
TRGC2	0	7.13794	0.85	0.006	0	T cells
CD7	0	7.02868	0.948	0.015	0	T cells
CD8B	0	6.88041	0.802	0.005	0	T cells
GZMA	0	6.75662	0.867	0.004	0	T cells
CD247	0	6.69027	0.856	0.009	0	T cells
SH2D1A	0	6.68122	0.632	0.003	0	T cells
NKG7	0	6.66918	0.951	0.018	0	T cells
GZMM	0	6.62192	0.912	0.008	0	T cells
TRBC1	0	6.56458	0.872	0.005	0	T cells
TMIGD2	0	6.49627	0.859	0.007	0	T cells
AC092580.4	0	6.46368	0.665	0.005	0	T cells
RGL4	0	6.37755	0.81	0.008	0	T cells
KLRC2	0	6.2179	0.545	0.004	0	T cells
IFNG	0	6.19706	0.651	0.006	0	T cells
CD96	0	6.19403	0.913	0.021	0	T cells
GPR171	0	6.17209	0.83	0.008	0	T cells
GIMAP7	0	6.14728	0.888	0.014	0	T cells
CD40LG	0	6.01333	0.537	0.001	0	T cells
PRF1	0	5.91601	0.672	0.009	0	T cells
ITK	0	5.87359	0.722	0.006	0	T cells
GZMH	0	5.86103	0.588	0.01	0	T cells
SPOCK2	0	5.8311	0.847	0.083	0	T cells
SIRPG	0	5.79653	0.733	0.004	0	T cells
SCML4	0	5.78521	0.73	0.008	0	T cells
RORA	0	5.77215	0.826	0.214	0	T cells
ZAP70	0	5.61189	0.848	0.009	0	T cells
PRR5	0	5.54674	0.604	0.131	0	T cells
FASLG	0	5.50262	0.682	0.003	0	T cells
KLRC1	0	5.46924	0.681	0.006	0	T cells
CAMK4	0	5.44455	0.658	0.01	0	T cells
TRG-AS1	0	5.43179	0.702	0.012	0	T cells
ITGA1	0	5.38633	0.727	0.028	0	T cells
CTSW	0	5.38582	0.844	0.015	0	T cells
KLRD1	0	5.33385	0.627	0.012	0	T cells
ARHGAP9	0	5.29366	0.894	0.032	0	T cells
IL2RB	0	5.2523	0.843	0.028	0	T cells
BCL11B	0	5.23839	0.77	0.032	0	T cells
TRAT1	0	5.13907	0.578	0.003	0	T cells
ABCB1	0	5.13614	0.694	0.024	0	T cells
PTPN22	0	5.11299	0.882	0.035	0	T cells
SLAMF1	0	5.09188	0.687	0.013	0	T cells
XCL2	0	5.09137	0.55	0.003	0	T cells
EVL	0	5.07224	0.816	0.246	0	T cells
FYN	0	4.9848	0.777	0.09	0	T cells
PRKCH	0	4.97814	0.609	0.119	0	T cells
GIMAP1	0	4.97564	0.864	0.023	0	T cells
EOMES	0	4.9243	0.674	0.002	0	T cells
GIMAP6	0	4.89303	0.662	0.013	0	T cells
SH2D2A	0	4.86487	0.785	0.009	0	T cells
2020-09-01	0	4.83136	0.709	0.086	0	T cells
AC006129.2	0	4.80119	0.75	0.006	0	T cells
PDCD1	0	4.78778	0.611	0.003	0	T cells
IL2RG	0	4.76924	0.848	0.057	0	T cells
CD69	0	4.71663	0.953	0.034	0	T cells
ETS1	0	4.70064	0.764	0.059	0	T cells
XCL1	0	4.65188	0.596	0.004	0	T cells
TRGC1	0	4.65094	0.673	0.02	0	T cells
THEMIS	0	4.63268	0.691	0.015	0	T cells
SIT1	0	4.59601	0.706	0.019	0	T cells
SPN	0	4.54808	0.88	0.023	0	T cells
ACAP1	0	4.54364	0.855	0.161	0	T cells
CD6	0	4.53619	0.582	0.07	0	T cells
FSD1	0	4.53186	0.743	0.005	0	T cells
ICAM3	0	4.43979	0.745	0.145	0	T cells
CLEC2D	0	4.42652	0.694	0.182	0	T cells
ZFP36L2	0	4.41352	0.836	0.202	0	T cells
CTD-2576D5.4	0	4.40902	0.63	0.009	0	T cells
PYHIN1	0	4.38404	0.684	0.018	0	T cells
TBC1D10C	0	4.3681	0.826	0.057	0	T cells
GNLY	0	4.31321	0.573	0.021	0	T cells
HCST	0	4.28218	0.957	0.046	0	T cells
LINC00861	0	4.26685	0.629	0.001	0	T cells
APBB1IP	0	4.2377	0.917	0.041	0	T cells
RASAL3	0	4.23566	0.599	0.067	0	T cells
SKAP1	0	4.2113	0.668	0.12	0	T cells
RASSF1	0	4.18002	0.674	0.121	0	T cells
UBE2S	0	4.17382	0.619	0.296	0	T cells
ZNF831	0	4.16633	0.247	0.025	0	T cells
GNG2	0	4.14719	0.814	0.02	0	T cells
TNFRSF25	0	4.14448	0.472	0.216	0	T cells
SRSF7	0	4.14143	0.802	0.28	0	T cells
CELF2	0	4.13782	0.827	0.122	0	T cells
FKBP11	0	4.05388	0.533	0.193	0	T cells
IL23R	0	4.05254	0.498	0.014	0	T cells
MSC-AS1	0	4.04785	0.255	0.821	0	T cells
IKZF3	0	4.04644	0.861	0.027	0	T cells
ARHGEF1	0	4.0248	0.627	0.236	0	T cells
CD52	0	4.02093	0.957	0.037	0	T cells
NCR3	0	4.02019	0.807	0.016	0	T cells
FAM101B	0	4.00964	0.694	0.029	0	T cells
BIN2	0	3.9795	0.867	0.062	0	T cells
GZMK	0	3.97718	0.631	0.006	0	T cells
ICOS	0	3.96372	0.742	0.013	0	T cells
IL12RB1	0	3.96067	0.602	0.035	0	T cells
ITGB7	0	3.94876	0.77	0.074	0	T cells
RASGRP1	0	3.92459	0.77	0.046	0	T cells
LAT	0	3.92145	0.796	0.082	0	T cells
PRKCQ	0	3.91257	0.717	0.006	0	T cells
RNF125	0	3.88344	0.649	0.059	0	T cells
LAG3	0	3.87349	0.798	0.045	0	T cells
FNBP1	0	3.87296	0.636	0.32	0	T cells
PITPNC1	0	3.84801	0.725	0.107	0	T cells
STK17B	0	3.8464	0.769	0.213	0	T cells
EIF1	0	3.83209	0.931	0.238	0	T cells
SUN2	0	3.81517	0.626	0.184	0	T cells
SLA	0	3.80001	0.798	0.031	0	T cells
RPLP1	0	3.79923	0.957	0.152	0	T cells
SAMD3	0	3.79785	0.672	0.016	0	T cells
PSTPIP1	0	3.79125	0.806	0.042	0	T cells
FLT3LG	0	3.78935	0.669	0.072	0	T cells
IL12RB2	0	3.78156	0.264	0.574	0	T cells
BTG1	0	3.76979	0.937	0.179	0	T cells
GIMAP4	0	3.76149	0.739	0.027	0	T cells
RHOH	0	3.74966	0.838	0.046	0	T cells
SOCS1	0	3.73895	0.725	0.095	0	T cells
TRAF3IP3	0	3.73707	0.755	0.048	0	T cells
ANKRD44	0	3.72799	0.695	0.137	0	T cells
GFI1	0	3.72563	0.753	0.02	0	T cells
CSF1	0	3.71181	0.634	0.042	0	T cells
PDE3B	0	3.70503	0.627	0.035	0	T cells
STK10	0	3.68317	0.559	0.16	0	T cells
MBNL1	0	3.67011	0.732	0.294	0	T cells
MATK	0	3.65834	0.581	0.092	0	T cells
GZMB	0	3.65722	0.723	0.013	0	T cells
TMC8	0	3.6355	0.687	0.067	0	T cells
STK4	0	3.5963	0.673	0.319	0	T cells
CISH	0	3.57619	0.746	0.053	0	T cells
CD5	0	3.57152	0.589	0.021	0	T cells
HLA-E	0	3.56528	0.92	0.254	0	T cells
NEU1	0	3.51417	0.641	0.279	0	T cells
CALY	0	3.50528	0.509	0.016	0	T cells
CKLF	0	3.49897	0.707	0.267	0	T cells
APBA2	0	3.49221	0.243	0.032	0	T cells
HMHA1	0	3.46963	0.581	0.092	0	T cells
PAG1	0	3.46913	0.791	0.063	0	T cells
CST7	0	3.46007	0.717	0.026	0	T cells
MFNG	0	3.44687	0.705	0.026	0	T cells
DPP4	0	3.4437	0.691	0.042	0	T cells
CCND2	0	3.43596	0.716	0.031	0	T cells
ANXA2R	0	3.42563	0.777	0.05	0	T cells
CYTIP	0	3.4178	0.87	0.044	0	T cells
TNFSF14	0	3.41706	0.674	0.047	0	T cells
ID2	0	3.41346	0.87	0.151	0	T cells
IL7R	0	3.39001	0.849	0.032	0	T cells
PTPRC	0	3.37916	0.964	0.047	0	T cells
JAK3	0	3.36705	0.832	0.046	0	T cells
RHOF	0	3.35093	0.701	0.08	0	T cells
CASS4	0	3.33564	0.596	0.022	0	T cells
CORO1A	0	3.33243	0.955	0.052	0	T cells
RNF166	0	3.30955	0.512	0.156	0	T cells
PTPN7	0	3.30769	0.877	0.044	0	T cells
P2RX5	0	3.29291	0.563	0.027	0	T cells
LTB	0	3.27809	0.755	0.03	0	T cells
TNFAIP3	0	3.27368	0.735	0.22	0	T cells
STK17A	0	3.27249	0.682	0.271	0	T cells
KIF5C	0	3.2636	0.614	0.038	0	T cells
LAX1	0	3.25264	0.792	0.033	0	T cells
KRT86	0	3.2456	0.452	0.025	0	T cells
AC016831.7	0	3.24158	0.586	0.09	0	T cells
BATF	0	3.24157	0.672	0.111	0	T cells
ALOX5AP	0	3.23903	0.889	0.047	0	T cells
CD48	0	3.22137	0.938	0.043	0	T cells
GBP5	0	3.19654	0.624	0.129	0	T cells
FKBP5	0	3.19299	0.586	0.183	0	T cells
TNF	0	3.17527	0.752	0.038	0	T cells
CCR6	0	3.17521	0.605	0.063	0	T cells
MAPRE2	0	3.17463	0.554	0.095	0	T cells
TAGAP	0	3.16843	0.753	0.061	0	T cells
TSC22D3	0	3.1612	0.635	0.248	0	T cells
TOX	0	3.16001	0.609	0.033	0	T cells
EPHB6	0	3.15956	0.587	0.119	0	T cells
CMTM3	0	3.14965	0.703	0.071	0	T cells
SYT11	0	3.13585	0.653	0.045	0	T cells
HOPX	0	3.12645	0.882	0.065	0	T cells
CCDC85B	0	3.10091	0.621	0.296	0	T cells
2020-09-06	0	3.0936	0.849	0.111	0	T cells
MSN	0	3.08888	0.861	0.142	0	T cells
MEI1	0	3.08673	0.567	0.039	0	T cells
LY9	0	3.06596	0.702	0.029	0	T cells
RCSD1	0	3.06352	0.687	0.04	0	T cells
GRAMD1A	0	3.05898	0.592	0.165	0	T cells
GYPC	0	3.058	0.824	0.078	0	T cells
MYBL1	0	3.05686	0.65	0.031	0	T cells
JAML	0	3.0555	0.878	0.034	0	T cells
NLRC3	0	3.05301	0.683	0.031	0	T cells
RAB33A	0	3.05153	0.573	0.023	0	T cells
GPRIN3	0	3.02493	0.858	0.036	0	T cells
GALNT10	0	3.01347	0.604	0.119	0	T cells
ZBTB16	0	3.00313	0.624	0.083	0	T cells
ASB2	0	2.98461	0.646	0.029	0	T cells
FYB	0	2.98302	0.795	0.04	0	T cells
MGAT4A	0	2.97702	0.645	0.155	0	T cells
PPP1R18	0	2.9413	0.825	0.065	0	T cells
CCL4	0	2.9036	0.768	0.04	0	T cells
STAT4	0	2.89944	0.644	0.047	0	T cells
SLA2	0	2.88315	0.6	0.033	0	T cells
PFN1	0	2.87599	0.867	0.245	0	T cells
CCL20	0	2.87531	0.637	0.042	0	T cells
SASH3	0	2.87481	0.808	0.042	0	T cells
WIPF1	0	2.87179	0.763	0.074	0	T cells
MYO1F	0	2.85605	0.885	0.055	0	T cells
RPSA	0	2.84353	0.905	0.252	0	T cells
PREX1	0	2.83539	0.607	0.099	0	T cells
DENND1C	0	2.82741	0.573	0.051	0	T cells
S1PR4	0	2.82205	0.775	0.045	0	T cells
FLI1	0	2.81392	0.661	0.038	0	T cells
ARHGAP15	0	2.80448	0.689	0.047	0	T cells
DOCK10	0	2.80277	0.778	0.043	0	T cells
C12orf57	0	2.79781	0.626	0.318	0	T cells
BRSK1	0	2.79718	0.488	0.013	0	T cells
STMN3	0	2.79267	0.605	0.06	0	T cells
SERTAD1	0	2.78295	0.568	0.265	0	T cells
JUND	0	2.78242	0.764	0.288	0	T cells
MAP4K1	0	2.77816	0.608	0.056	0	T cells
LCP2	0	2.76273	0.895	0.034	0	T cells
TESPA1	0	2.7615	0.449	0.007	0	T cells
RAB8B	0	2.75033	0.599	0.119	0	T cells
GRAP2	0	2.74957	0.67	0.02	0	T cells
SH3BGRL3	0	2.74675	0.895	0.166	0	T cells
RAC2	0	2.73616	0.891	0.049	0	T cells
TGFB1	0	2.7325	0.778	0.126	0	T cells
IKZF1	0	2.71316	0.848	0.049	0	T cells
RP11-455F5.5	0	2.69449	0.366	0.017	0	T cells
ERN1	0	2.66331	0.683	0.163	0	T cells
ITGA4	0	2.66268	0.81	0.041	0	T cells
KLF6	0	2.65574	0.84	0.256	0	T cells
RASGRP2	0	2.60334	0.676	0.025	0	T cells
SAMSN1	0	2.58923	0.764	0.041	0	T cells
TMSB4X	0	2.58118	0.959	0.166	0	T cells
TMEM200A	0	2.57704	0.581	0.056	0	T cells
GPR65	0	2.55131	0.609	0.042	0	T cells
TUBA4A	0	2.54558	0.566	0.166	0	T cells
MCM6	0	2.54401	0.455	0.132	0	T cells
SRGN	0	2.54141	0.94	0.049	0	T cells
LCP1	0	2.52688	0.943	0.057	0	T cells
GPR55	0	2.51018	0.624	0.027	0	T cells
ADA	0	2.501	0.634	0.041	0	T cells
ANXA6	0	2.4988	0.604	0.09	0	T cells
LIMD2	0	2.48822	0.856	0.058	0	T cells
ARHGAP4	0	2.48006	0.576	0.128	0	T cells
STAMBPL1	0	2.47756	0.168	0.153	0	T cells
GPR82	0	2.4714	0.627	0.046	0	T cells
ARHGDIB	0	2.45882	0.796	0.217	0	T cells
ARID5A	0	2.45688	0.56	0.116	0	T cells
JUN	0	2.45606	0.911	0.246	0	T cells
CXCR4	0	2.45199	0.854	0.066	0	T cells
IL4I1	0	2.44554	0.517	0.037	0	T cells
JAKMIP2	0	2.44176	0.238	0.071	0	T cells
MAF	0	2.44105	0.611	0.069	0	T cells
RP11-973H7.1	0	2.42957	0.102	0.084	0	T cells
RP11-796E2.4	0	2.4202	0.57	0.101	0	T cells
CENPL	0	2.41777	0.59	0.114	0	T cells
PPARG	0	2.41538	0.403	0.081	0	T cells
PPP1R16B	0	2.41153	0.596	0.081	0	T cells
GMFG	0	2.40387	0.91	0.05	0	T cells
BCL2	0	2.40029	0.685	0.095	0	T cells
DOK2	0	2.39207	0.75	0.034	0	T cells
RUNX3	0	2.37399	0.789	0.07	0	T cells
CFL1	0	2.35895	0.865	0.248	0	T cells
RP1-187B23.1	0	2.35697	0.517	0.074	0	T cells
CA2	0	2.35472	0.554	0.027	0	T cells
FAAP24	0	2.35465	0.349	0.118	0	T cells
CCDC18	0	2.35187	0.649	0.102	0	T cells
RPS15A	0	2.35062	0.934	0.211	0	T cells
GPR34	0	2.34194	0.541	0.042	0	T cells
MCAM	0	2.34099	0.467	0.043	0	T cells
RPS27A	0	2.32647	0.94	0.24	0	T cells
DOCK11	0	2.32162	0.565	0.055	0	T cells
ABI3	0	2.32082	0.654	0.038	0	T cells
CD37	0	2.32029	0.877	0.053	0	T cells
PARVG	0	2.3149	0.753	0.042	0	T cells
RPL21	0	2.30144	0.911	0.261	0	T cells
LRRN3	0	2.29444	0.419	0.05	0	T cells
ARHGAP30	0	2.29218	0.58	0.161	0	T cells
GADD45B	0	2.28711	0.739	0.221	0	T cells
RPS3	0	2.27333	0.939	0.189	0	T cells
PNRC1	0	2.26881	0.742	0.283	0	T cells
LL22NC03-75H12.2	0	2.25498	0.538	0.095	0	T cells
KIAA1551	0	2.23682	0.64	0.314	0	T cells
CTB-55O6.13	0	2.23432	0.582	0.083	0	T cells
GLS	0	2.21472	0.635	0.212	0	T cells
AC133644.2	0	2.21195	0.353	0.045	0	T cells
CD84	0	2.19432	0.729	0.048	0	T cells
CLEC2B	0	2.16312	0.775	0.174	0	T cells
SPINK2	0	2.15912	0.716	0.081	0	T cells
IRF1	0	2.15628	0.721	0.293	0	T cells
LINC00324	0	2.15119	0.201	0.113	0	T cells
NFKBIA	0	2.14436	0.907	0.158	0	T cells
HIC1	0	2.13978	0.632	0.068	0	T cells
RP5-1171I10.5	0	2.13515	0.756	0.046	0	T cells
LAPTM5	0	2.10962	0.908	0.057	0	T cells
DUSP1	0	2.1006	0.784	0.262	0	T cells
ZYX	0	2.08765	0.554	0.158	0	T cells
UNC13D	0	2.08637	0.552	0.088	0	T cells
HSPA1A	0	2.08012	0.202	0.441	0	T cells
ADAMTS10	0	2.07773	0.391	0.056	0	T cells
CACNA2D4	0	2.06907	0.584	0.068	0	T cells
FAM89A	0	2.04352	0.483	0.064	0	T cells
TPT1	0	2.04081	0.942	0.238	0	T cells
RP11-326C3.11	0	2.03706	0.51	0.099	0	T cells
SELPLG	0	2.03424	0.585	0.084	0	T cells
WAS	0	2.0327	0.61	0.06	0	T cells
MCL1	0	2.01522	0.632	0.292	0	T cells
HLA-C	0	2.01499	0.889	0.292	0	T cells
MYO1G	0	2.01032	0.802	0.041	0	T cells
ENTPD1	0	2.00706	0.507	0.132	0	T cells
RPS12	0	2.00428	0.943	0.223	0	T cells
PPP1R15A	0	2.00267	0.777	0.243	0	T cells
CD53	0	1.99852	0.905	0.049	0	T cells
RGS1	0	1.99636	0.838	0.05	0	T cells
CLSPN	0	1.99153	0.557	0.066	0	T cells
ANKH	0	1.99046	0.555	0.073	0	T cells
RPS19	0	1.98417	0.956	0.141	0	T cells
CDIP1	0	1.96759	0.235	0.108	0	T cells
SP140	0	1.95246	0.65	0.068	0	T cells
RPS27	0	1.95118	0.935	0.169	0	T cells
RP11-160E2.6	0	1.94895	0.676	0.115	0	T cells
DOCK2	0	1.94833	0.619	0.048	0	T cells
HOXB3	0	1.9465	0.649	0.068	0	T cells
CABP4	0	1.93547	0.282	0.136	0	T cells
MIR155HG	0	1.92354	0.625	0.042	0	T cells
C10orf128	0	1.88948	0.626	0.037	0	T cells
PIM1	0	1.85837	0.689	0.171	0	T cells
GOLGA7B	0	1.85289	0.255	0.053	0	T cells
GPSM3	0	1.8528	0.6	0.181	0	T cells
CYTH4	0	1.84242	0.596	0.044	0	T cells
SLC2A3	0	1.8381	0.853	0.045	0	T cells
SCN1B	0	1.83615	0.575	0.075	0	T cells
TNFSF13B	0	1.82856	0.455	0.073	0	T cells
FXYD5	0	1.81813	0.731	0.108	0	T cells
MAN1A1	0	1.81143	0.621	0.136	0	T cells
EVI2B	0	1.80961	0.684	0.058	0	T cells
RP11-404F10.2	0	1.80765	0.394	0.03	0	T cells
BLK	0	1.80212	0.505	0.021	0	T cells
CCL3	0	1.79883	0.552	0.042	0	T cells
RPL13	0	1.7962	0.95	0.187	0	T cells
ZNF699	0	1.78929	0.119	0.142	0	T cells
ZNF66	0	1.7882	0.495	0.118	0	T cells
CLEC12A	0	1.78494	0.623	0.083	0	T cells
PHLDA1	0	1.77622	0.646	0.116	0	T cells
GRIN2C	0	1.76561	0.27	0.036	0	T cells
IL10RA	0	1.76525	0.602	0.053	0	T cells
FMNL1	0	1.76377	0.716	0.075	0	T cells
NR1D1	0	1.7586	0.411	0.175	0	T cells
PLEKHO1	0	1.74845	0.733	0.068	0	T cells
NCKAP1L	0	1.74642	0.598	0.045	0	T cells
IGFBP6	0	1.74341	0.604	0.063	0	T cells
BACH2	0	1.73321	0.413	0.066	0	T cells
RP11-624C23.1	0	1.73	0.339	0.064	0	T cells
KLRG1	0	1.71797	0.528	0.088	0	T cells
BTG2	0	1.70278	0.593	0.255	0	T cells
LEF1	0	1.69903	0.158	0.14	0	T cells
RPL28	0	1.6959	0.933	0.205	0	T cells
ARL4C	0	1.695	0.695	0.114	0	T cells
RP11-307C12.13	0	1.69461	0.54	0.065	0	T cells
LACTB2-AS1	0	1.66776	0.54	0.049	0	T cells
RPL30	0	1.64362	0.93	0.233	0	T cells
ACTB	0	1.62807	0.932	0.156	0	T cells
CTD-2544N14.3	0	1.62463	0.412	0.075	0	T cells
RPS4X	0	1.60327	0.929	0.256	0	T cells
ZNF257	0	1.5933	0.348	0.1	0	T cells
TNFRSF1B	0	1.59156	0.795	0.04	0	T cells
RP11-415F23.3	0	1.58462	0.256	0.076	0	T cells
RP5-1142A6.8	0	1.57557	0.289	0.037	0	T cells
DUSP2	0	1.55887	0.567	0.103	0	T cells
NCAPH	0	1.5579	0.453	0.034	0	T cells
HLA-B	0	1.55718	0.939	0.241	0	T cells
PDGFD	0	1.54262	0.245	0.079	0	T cells
H3F3B	0	1.53918	0.803	0.304	0	T cells
FERMT3	0	1.52227	0.685	0.061	0	T cells
ITM2C	0	1.51779	0.608	0.236	0	T cells
FLNA	0	1.51201	0.827	0.087	0	T cells
GCSAM	0	1.50643	0.326	0.107	0	T cells
RP6-91H8.3	0	1.496	0.113	0.035	0	T cells
COTL1	0	1.4953	0.82	0.079	0	T cells
FAM24B	0	1.48945	0.55	0.071	0	T cells
NCF4	0	1.4775	0.571	0.052	0	T cells
ARL10	0	1.47194	0.428	0.08	0	T cells
RP11-348N5.7	0	1.47096	0.349	0.077	0	T cells
SYP	0	1.46914	0.232	0.126	0	T cells
GFPT2	0	1.45801	0.247	0.036	0	T cells
RPPH1	0	1.45064	0.637	0.074	0	T cells
RGS19	0	1.44759	0.807	0.1	0	T cells
TNFRSF18	0	1.43787	0.335	0.14	0	T cells
PRDM1	0	1.41672	0.55	0.111	0	T cells
RP11-493L12.4	0	1.39263	0.415	0.046	0	T cells
CLNK	0	1.38737	0.535	0.049	0	T cells
RP11-370I10.12	0	1.38252	0.199	0.145	0	T cells
ADAM8	0	1.38225	0.571	0.105	0	T cells
RNU12	0	1.37288	0.473	0.093	0	T cells
JUNB	0	1.35699	0.666	0.27	0	T cells
LSP1	0	1.32917	0.785	0.19	0	T cells
RTN4R	0	1.32411	0.589	0.08	0	T cells
SLC7A5	0	1.31488	0.586	0.063	0	T cells
APOA1	0	1.30967	0.218	0.087	0	T cells
FAM49B	0	1.30348	0.547	0.29	0	T cells
TNFSF9	0	1.2997	0.115	0.096	0	T cells
NCAM1	0	1.2979	0.294	0.039	0	T cells
CARNS1	0	1.29061	0.242	0.075	0	T cells
PRMT5-AS1	0	1.28866	0.51	0.097	0	T cells
RP11-245J9.4	0	1.28717	0.304	0.105	0	T cells
GLIPR1	0	1.26876	0.696	0.078	0	T cells
XKR6	0	1.26579	0.723	0.087	0	T cells
RPL37	0	1.256	0.875	0.257	0	T cells
RP11-415F23.4	0	1.24604	0.399	0.098	0	T cells
ZFP36L1	0	1.24589	0.636	0.309	0	T cells
NCF1	0	1.24437	0.532	0.063	0	T cells
LST1	0	1.2355	0.631	0.041	0	T cells
CCNL1	0	1.21752	0.704	0.32	0	T cells
COLGALT2	0	1.21612	0.39	0.069	0	T cells
SLC2A6	0	1.18492	0.711	0.071	0	T cells
STON1	0	1.17829	0.334	0.111	0	T cells
TLN1	0	1.14292	0.536	0.282	0	T cells
IFIT2	0	1.12677	0.494	0.172	0	T cells
ACSL6	0	1.12568	0.344	0.078	0	T cells
RP11-354P11.3	0	1.10798	0.419	0.114	0	T cells
RPL10	0	1.09978	0.946	0.2	0	T cells
bP-21264C1.2	0	1.08325	0.049	0.172	0	T cells
RGS10	0	1.08064	0.632	0.164	0	T cells
GADD45A	0	1.06872	0.434	0.269	0	T cells
ZEB2	0	1.06541	0.755	0.045	0	T cells
KLRF1	0	1.04755	0.367	0.096	0	T cells
IER2	0	1.04559	0.708	0.273	0	T cells
FOSB	0	1.03171	0.775	0.234	0	T cells
TMEM108	0	1.01638	0.473	0.064	0	T cells
AC022182.3	0	1.00957	0.231	0.069	0	T cells
HIST1H2BJ	0	0.997996	0.265	0.108	0	T cells
RPS3A	0	0.974973	0.913	0.264	0	T cells
SERPINE2	0	0.971074	0.57	0.062	0	T cells
FOS	0	0.96991	0.661	0.262	0	T cells
VIM	0	0.968755	0.837	0.177	0	T cells
CCDC168	0	0.968509	0.247	0.081	0	T cells
RBM5-AS1	0	0.965506	0.265	0.066	0	T cells
ZFP28	0	0.965167	0.145	0.1	0	T cells
RP11-629O1.2	0	0.951657	0.362	0.083	0	T cells
RPS14	0	0.92958	0.913	0.259	0	T cells
TBXAS1	0	0.914963	0.508	0.07	0	T cells
RPS29	0	0.912786	0.891	0.248	0	T cells
AL450992.2	0	0.91137	0.192	0.068	0	T cells
RP11-490O6.2	0	0.910834	0.1	0.125	0	T cells
EMP3	0	0.905748	0.844	0.077	0	T cells
CTD-3203P2.3	0	0.901858	0.27	0.057	0	T cells
AC017002.2	0	0.885966	0.281	0.061	0	T cells
LINC00987	0	0.879684	0.286	0.114	0	T cells
ERMN	0	0.87717	0.419	0.072	0	T cells
CTD-2357A8.3	0	0.860721	0.392	0.048	0	T cells
RPS18	0	0.860413	0.942	0.207	0	T cells
PROB1	0	0.85128	0.368	0.099	0	T cells
LINC01353	0	0.847027	0.434	0.109	0	T cells
RP4-583P15.16	0	0.845929	0.244	0.068	0	T cells
ASPRV1	0	0.824402	0.06	0.144	0	T cells
OTUD7A	0	0.823098	0.153	0.099	0	T cells
C2CD4B	0	0.796435	0.311	0.107	0	T cells
HAVCR2	0	0.794279	0.49	0.054	0	T cells
RP11-245J9.6	0	0.793324	0.013	0.111	0	T cells
RPL19	0	0.789545	0.937	0.223	0	T cells
CD4	0	0.786804	0.228	0.159	0	T cells
CTC-250I14.6	0	0.786216	0.236	0.09	0	T cells
NCAPG	0	0.784049	0.344	0.038	0	T cells
FGF9	0	0.7831	0.286	0.084	0	T cells
MARCKSL1	0	0.781731	0.491	0.196	0	T cells
PLCL1	0	0.780339	0.422	0.051	0	T cells
LDHA	0	0.778057	0.739	0.229	0	T cells
PLK4	0	0.775541	0.309	0.074	0	T cells
DUSP6	0	0.774653	0.547	0.195	0	T cells
NABP1	0	0.771924	0.587	0.198	0	T cells
EEF1B2	0	0.76986	0.783	0.304	0	T cells
AP1S2	0	0.769308	0.496	0.083	0	T cells
RP11-770J1.4	0	0.768525	0.442	0.025	0	T cells
LAMB1	0	0.766884	0.473	0.109	0	T cells
C17orf96	0	0.747196	0.182	0.091	0	T cells
ITGB2	0	0.730634	0.729	0.07	0	T cells
HIST1H4A	0	0.708582	0.199	0.059	0	T cells
RP1-29C18.10	0	0.700162	0.204	0.046	0	T cells
ADAMTS6	0	0.693728	0.244	0.084	0	T cells
CCNA2	0	0.685461	0.341	0.121	0	T cells
RPL35	0	0.678716	0.843	0.276	0	T cells
CTC-523E23.11	0	0.670938	0.391	0.074	0	T cells
ADM2	0	0.641702	0.363	0.035	0	T cells
CTD-2302E22.4	0	0.631008	0.094	0.111	0	T cells
CHAC1	0	0.630992	0.218	0.11	0	T cells
RP11-11M20.4	0	0.624595	0.023	0.118	0	T cells
RNF213	0	0.618075	0.636	0.33	0	T cells
CAPG	0	0.609935	0.785	0.215	0	T cells
SPEG	0	0.58918	0.161	0.056	0	T cells
RPL32	0	0.579039	0.925	0.204	0	T cells
KCP	0	0.57834	0.34	0.095	0	T cells
FGF22	0	0.574879	0.256	0.118	0	T cells
RP11-325L12.7	0	0.567077	0.149	0.069	0	T cells
RPL3	0	0.556098	0.921	0.259	0	T cells
OIP5	0	0.542368	0.128	0.067	0	T cells
HIST1H2BF	0	0.538847	0.087	0.102	0	T cells
AC078883.3	0	0.528528	0.299	0.046	0	T cells
C6orf47-AS1	0	0.526793	0.266	0.053	0	T cells
ZBED2	0	0.524391	0.271	0.056	0	T cells
RPL18A	0	0.518953	0.927	0.222	0	T cells
KB-1208A12.3	0	0.518274	0.152	0.077	0	T cells
BUB1B	0	0.511438	0.213	0.074	0	T cells
SERPINB9	0	0.504336	0.612	0.067	0	T cells
VSIG10L	0	0.501163	0.237	0.039	0	T cells
SNURF	0	0.496915	0.171	0.12	0	T cells
SMOX	0	0.470252	0.432	0.079	0	T cells
RPL11	0	0.469704	0.934	0.225	0	T cells
FOSL1	0	0.468266	0.184	0.087	0	T cells
SOWAHD	0	0.467998	0.031	0.113	0	T cells
GPR183	0	0.466324	0.774	0.045	0	T cells
LIF	0	0.464228	0.425	0.106	0	T cells
JAM3	0	0.463622	0.184	0.029	0	T cells
ITGA10	0	0.462883	0.301	0.108	0	T cells
RPL18	0	0.460877	0.898	0.26	0	T cells
TK1	0	0.459693	0.315	0.193	0	T cells
TSSK6	0	0.459375	0.521	0.055	0	T cells
LGALS1	0	0.455076	0.693	0.11	0	T cells
LINC00618	0	0.446074	0.414	0.074	0	T cells
NSG1	0	0.442671	0.39	0.051	0	T cells
RP1-151F17.1	0	0.439928	0.128	0.051	0	T cells
FGF18	0	0.436967	0.166	0.054	0	T cells
RP11-406H21.2	0	0.435268	0.181	0.137	0	T cells
RPA4	0	0.431549	0.339	0.107	0	T cells
CTD-2283N19.1	0	0.430116	0.222	0.055	0	T cells
RP11-375N15.2	0	0.428142	0.235	0.055	0	T cells
ADGRG3	0	0.424505	0.4	0.048	0	T cells
LHX4	0	0.413924	0.671	0.063	0	T cells
ABHD1	0	0.409377	0.4	0.076	0	T cells
HLA-A	0	0.396746	0.885	0.285	0	T cells
RP11-158K1.3	0	0.345817	0.328	0.092	0	T cells
ACTG1	0	0.335834	0.767	0.318	0	T cells
RP11-137H2.4	0	0.332044	0.161	0.079	0	T cells
RP11-755B10.3	0	0.322992	0.126	0.065	0	T cells
SERHL2	0	0.313183	0.104	0.152	0	T cells
GPR27	0	0.302017	0.178	0.039	0	T cells
LAIR1	0	0.290893	0.573	0.059	0	T cells
ADAMTSL4	0	0.276857	0.103	0.065	0	T cells
ENPP1	0	0.26873	0.228	0.099	0	T cells
CD44	0	0.266985	0.646	0.169	0	T cells
RP11-158M2.3	0	0.265976	0.008	0.118	0	T cells
GOLGA8M	0	0.263885	0.127	0.069	0	T cells
RPS23	0	0.262679	0.91	0.249	0	T cells
ICAM5	0	0.255334	0.146	0.067	0	T cells
RP11-596C23.6	0	0.252848	0.127	0.091	0	T cells
RP11-415I12.3	0	-0.271716	0.087	0.115	0	T cells
ZNF114	0	-0.281564	0.104	0.044	0	T cells
POMK	0	-0.286544	0.25	0.097	0	T cells
LINC00544	0	-0.297698	0.111	0.057	0	T cells
PLAT	0	-0.300579	0.246	0.108	0	T cells
FCGR3A	0	-0.305452	0.303	0.017	0	T cells
LINC01220	0	-0.310143	0.105	0.147	0	T cells
RP11-10N23.5	0	-0.310506	0.203	0.111	0	T cells
ANXA9	0	-0.319683	0.01	0.114	0	T cells
RNF222	0	-0.326134	0.32	0.025	0	T cells
AC073115.7	0	-0.327546	0.314	0.046	0	T cells
XXyac-YX155B6.7	0	-0.33002	0.14	0.14	0	T cells
MAPT	0	-0.331837	0.294	0.046	0	T cells
RP11-307E17.8	0	-0.357454	0.189	0.083	0	T cells
CEACAM1	0	-0.359687	0.178	0.114	0	T cells
RP11-686O6.1	0	-0.375129	0.107	0.059	0	T cells
S100A4	0	-0.394179	0.715	0.224	0	T cells
RP11-1020A11.2	0	-0.397534	0.099	0.128	0	T cells
MT-ND2	0	-0.401127	0.091	0.448	0	T cells
RP11-474G23.2	0	-0.423109	0.209	0.109	0	T cells
BCL2A1	0	-0.424204	0.537	0.049	0	T cells
KB-226F1.2	0	-0.431222	0.028	0.103	0	T cells
NPW	0	-0.445857	0.064	0.126	0	T cells
KIFC1	0	-0.447844	0.134	0.11	0	T cells
SNX15	0	-0.461512	0.108	0.076	0	T cells
RP11-21M24.2	0	-0.463478	0.055	0.105	0	T cells
RP11-78I14.1	0	-0.465272	0.178	0.082	0	T cells
QPCT	0	-0.467783	0.421	0.142	0	T cells
C1orf54	0	-0.472459	0.027	0.122	0	T cells
THEMIS2	0	-0.480757	0.249	0.063	0	T cells
CTD-2012K14.7	0	-0.484893	0.226	0.101	0	T cells
SELL	0	-0.489014	0.201	0.107	0	T cells
MCM10	0	-0.494718	0.145	0.085	0	T cells
OPN3	0	-0.501975	0.303	0.146	0	T cells
RRM2	0	-0.549194	0.066	0.107	0	T cells
AC091633.3	0	-0.557805	0.274	0.1	0	T cells
RP11-645C24.5	0	-0.564732	0.004	0.124	0	T cells
NPC1	0	-0.564986	0.112	0.22	0	T cells
GTF3C2-AS1	0	-0.584548	0.202	0.108	0	T cells
ZBTB8B	0	-0.585403	0.153	0.053	0	T cells
EPHX3	0	-0.593148	0.003	0.11	0	T cells
OSGEPL1-AS1	0	-0.593605	0.203	0.083	0	T cells
RP5-994D16.3	0	-0.621029	0.15	0.125	0	T cells
OTOA	0	-0.638449	0.222	0.07	0	T cells
MPPED2	0	-0.65242	0.013	0.108	0	T cells
ITGAX	0	-0.654959	0.157	0.049	0	T cells
PRSS27	0	-0.65749	0.37	0.094	0	T cells
TROAP	0	-0.663707	0.008	0.111	0	T cells
AP000265.1	0	-0.684464	0.124	0.059	0	T cells
MGC16275	0	-0.685187	0.008	0.111	0	T cells
RP11-247I13.11	0	-0.690859	0.176	0.086	0	T cells
RP11-552F3.10	0	-0.706074	0.071	0.121	0	T cells
CPXM1	0	-0.710658	0.003	0.102	0	T cells
KCNA7	0	-0.716359	0.115	0.064	0	T cells
UPP1	0	-0.747291	0.444	0.132	0	T cells
KIF14	0	-0.751475	0.103	0.078	0	T cells
VASH1	0	-0.763361	0.637	0.034	0	T cells
GRASP	0	-0.7752	0.169	0.052	0	T cells
HIST1H2BG	0	-0.779341	0.258	0.168	0	T cells
RP11-676J12.4	0	-0.791247	0.002	0.109	0	T cells
EMILIN1	0	-0.792737	0.137	0.091	0	T cells
HMMR	0	-0.795333	0.117	0.134	0	T cells
C5AR2	0	-0.820802	0.002	0.104	0	T cells
KIT	0	-0.830573	0.262	0.115	0	T cells
CTD-2201E18.5	0	-0.846376	0.046	0.132	0	T cells
CSPG5	0	-0.848292	0.003	0.102	0	T cells
FAM85B	0	-0.854778	0.159	0.086	0	T cells
RP11-894J14.5	0	-0.862871	0.192	0.087	0	T cells
TCERG1L	0	-0.876615	0.048	0.108	0	T cells
TYROBP	0	-0.91048	0.213	0.05	0	T cells
RP11-829H16.3	0	-0.910554	0.211	0.071	0	T cells
STARD4-AS1	0	-0.915611	0.006	0.105	0	T cells
RP11-573G6.10	0	-0.932371	0.225	0.13	0	T cells
DRAM1	0	-0.940836	0.162	0.184	0	T cells
CACNA1H	0	-0.96364	0.134	0.111	0	T cells
BANK1	0	-1.00089	0.017	0.175	0	T cells
RPL12	0	-1.0012	0.866	0.272	0	T cells
STX1B	0	-1.00488	0.056	0.102	0	T cells
LINC00158	0	-1.01229	0.006	0.115	0	T cells
RP11-357N13.3	0	-1.01925	0.159	0.121	0	T cells
AC015691.13	0	-1.02548	0.056	0.134	0	T cells
TRIM7	0	-1.05045	0.261	0.147	0	T cells
RP11-77H9.8	0	-1.05252	0.102	0.083	0	T cells
DDX11-AS1	0	-1.0577	0.226	0.121	0	T cells
ENHO	0	-1.06765	0.189	0.053	0	T cells
PLA2G2C	0	-1.07613	0.14	0.094	0	T cells
KCNC4-AS1	0	-1.07673	0.277	0.243	0	T cells
RP11-702H23.4	0	-1.07748	0.242	0.092	0	T cells
CBARP	0	-1.09851	0.235	0.069	0	T cells
RP11-563J2.3	0	-1.09884	0.228	0.102	0	T cells
TGFBI	0	-1.11675	0.143	0.06	0	T cells
PACSIN1	0	-1.11851	0.184	0.088	0	T cells
DOK3	0	-1.12306	0.016	0.134	0	T cells
GS1-114I9.1	0	-1.17786	0.024	0.111	0	T cells
CTD-2378E12.1	0	-1.18186	0.189	0.075	0	T cells
AC006277.2	0	-1.18421	0.171	0.089	0	T cells
CLEC1A	0	-1.19303	0.172	0.103	0	T cells
AC087294.2	0	-1.19845	0.083	0.116	0	T cells
ZNF667	0	-1.22433	0.046	0.121	0	T cells
CLEC4A	0	-1.22732	0.017	0.111	0	T cells
HPGDS	0	-1.24598	0.117	0.121	0	T cells
MT-CO3	0	-1.27994	0.11	0.412	0	T cells
FCER1G	0	-1.2932	0.159	0.042	0	T cells
VASH2	0	-1.2942	0.037	0.104	0	T cells
ICAM1	0	-1.30714	0.377	0.111	0	T cells
TMSB10	0	-1.31921	0.738	0.291	0	T cells
CTD-2033A16.1	0	-1.32402	0.107	0.085	0	T cells
FAM171B	0	-1.33836	0.004	0.132	0	T cells
SEC14L2	0	-1.34106	0.063	0.149	0	T cells
PTHLH	0	-1.35221	0.211	0.107	0	T cells
EGOT	0	-1.35328	0.111	0.1	0	T cells
FABP3	0	-1.37711	0.222	0.089	0	T cells
IFITM10	0	-1.38329	0.125	0.25	0	T cells
PCDHGA1	0	-1.38594	0.612	0.249	0	T cells
APOE	0	-1.39158	0.295	0.054	0	T cells
CALD1	0	-1.41552	0.003	0.125	0	T cells
RP11-84C13.2	0	-1.42032	0.132	0.086	0	T cells
TGM1	0	-1.42091	0.004	0.127	0	T cells
RP11-37N22.1	0	-1.43108	0.07	0.121	0	T cells
SYT2	0	-1.43353	0.235	0.051	0	T cells
PAQR4	0	-1.43838	0.14	0.156	0	T cells
TRIM9	0	-1.44614	0.271	0.096	0	T cells
CNDP1	0	-1.45291	0.279	0.143	0	T cells
RP11-222K16.1	0	-1.46262	0.223	0.068	0	T cells
TCP10L2	0	-1.46439	0.057	0.122	0	T cells
CORT	0	-1.4718	0.222	0.077	0	T cells
TMEM59L	0	-1.48057	0.21	0.131	0	T cells
SLC44A4	0	-1.48086	0.045	0.489	0	T cells
LTBP2	0	-1.4969	0.063	0.113	0	T cells
LTC4S	0	-1.52614	0.134	0.161	0	T cells
SLC47A1	0	-1.52774	0.223	0.14	0	T cells
CCL18	0	-1.5477	0.14	0.042	0	T cells
RP11-360F5.3	0	-1.55089	0.141	0.08	0	T cells
RP11-213H15.1	0	-1.55996	0.102	0.082	0	T cells
IFI6	0	-1.57611	0.168	0.495	0	T cells
FXYD3	0	-1.58918	0.015	0.547	0	T cells
NUCB2	0	-1.59859	0.106	0.5	0	T cells
RCAN2	0	-1.61114	0.377	0.058	0	T cells
CLEC7A	0	-1.61519	0.153	0.125	0	T cells
RP11-247A12.8	0	-1.62692	0.103	0.08	0	T cells
ABCA12	0	-1.63333	0.307	0.144	0	T cells
CD59	0	-1.65089	0.034	0.544	0	T cells
RP3-340N1.2	0	-1.65609	0.174	0.043	0	T cells
BSN	0	-1.65621	0.128	0.093	0	T cells
PPFIA4	0	-1.66082	0.27	0.093	0	T cells
CHST9	0	-1.68248	0.035	0.499	0	T cells
GPR161	0	-1.68783	0.057	0.11	0	T cells
LINC00976	0	-1.70094	0.118	0.081	0	T cells
SYK	0	-1.7033	0.252	0.206	0	T cells
GRIN2D	0	-1.70441	0.28	0.124	0	T cells
PGAM2	0	-1.70624	0.036	0.127	0	T cells
RP11-219G17.4	0	-1.70761	0.002	0.108	0	T cells
DERL3	0	-1.71591	0.061	0.24	0	T cells
CITED1	0	-1.73079	0.232	0.079	0	T cells
TMC5	0	-1.73605	0.024	0.458	0	T cells
CCDC170	0	-1.7594	0.042	0.53	0	T cells
CNFN	0	-1.78058	0.067	0.232	0	T cells
PLEK	0	-1.79263	0.178	0.049	0	T cells
FAM129C	0	-1.79605	0.108	0.095	0	T cells
HMGN3	0	-1.79732	0.095	0.52	0	T cells
RP11-530C5.2	0	-1.79865	0.114	0.07	0	T cells
ECM1	0	-1.80231	0.019	0.12	0	T cells
DNASE1L2	0	-1.82991	0.062	0.105	0	T cells
SCIMP	0	-1.83136	0.014	0.113	0	T cells
HPGD	0	-1.83761	0.463	0.152	0	T cells
PVRL1	0	-1.85403	0.016	0.153	0	T cells
AC007292.6	0	-1.86267	0.044	0.138	0	T cells
SOCS3	0	-1.8671	0.242	0.252	0	T cells
OLAH	0	-1.87307	0.266	0.108	0	T cells
GALR2	0	-1.88128	0.132	0.116	0	T cells
DHRS2	0	-1.89445	0.004	0.136	0	T cells
IFT57	0	-1.89994	0.089	0.524	0	T cells
TMEM266	0	-1.90617	0.021	0.104	0	T cells
PLBD1-AS1	0	-1.91054	0.118	0.148	0	T cells
MUC3A	0	-1.91421	0.001	0.107	0	T cells
RFTN2	0	-1.91772	0.066	0.102	0	T cells
EFHC1	0	-1.9215	0.065	0.516	0	T cells
HIST1H2AC	0	-1.9424	0.172	0.259	0	T cells
IL11	0	-1.94305	0.043	0.111	0	T cells
TNFRSF12A	0	-1.97258	0.097	0.204	0	T cells
RP4-726N1.2	0	-1.97513	0.151	0.071	0	T cells
KB-1930G5.4	0	-1.97772	0.171	0.108	0	T cells
MT1A	0	-1.98865	0.129	0.071	0	T cells
FAM153C	0	-2.01051	0.174	0.074	0	T cells
PDLIM3	0	-2.01184	0.235	0.123	0	T cells
LRRIQ1	0	-2.02547	0.034	0.514	0	T cells
CLDN25	0	-2.02945	0.132	0.052	0	T cells
RP11-383M4.6	0	-2.04404	0.126	0.072	0	T cells
DYNLL1	0	-2.0727	0.115	0.531	0	T cells
LINC01018	0	-2.0923	0.146	0.14	0	T cells
RP11-93G5.1	0	-2.10817	0.003	0.134	0	T cells
PHLDA3	0	-2.11109	0.231	0.192	0	T cells
DLL4	0	-2.11456	0.159	0.085	0	T cells
RP13-726E6.2	0	-2.1297	0.036	0.101	0	T cells
EDN1	0	-2.14206	0.001	0.107	0	T cells
MALAT1	0	-2.14661	0.774	0.369	0	T cells
PIFO	0	-2.16403	0.034	0.543	0	T cells
PERP	0	-2.18298	0.027	0.544	0	T cells
CXCL9	0	-2.222	0.234	0.066	0	T cells
CTD-2562J15.4	0	-2.22214	0.003	0.102	0	T cells
ENPP2	0	-2.22388	0.055	0.149	0	T cells
TMEM171	0	-2.23867	0.059	0.143	0	T cells
LY96	0	-2.23876	0.014	0.16	0	T cells
HBEGF	0	-2.255	0.066	0.103	0	T cells
LOXL3	0	-2.25892	0.347	0.215	0	T cells
HLA-DQA1	0	-2.26754	0.295	0.103	0	T cells
PROM1	0	-2.27546	0.038	0.483	0	T cells
HSD11B2	0	-2.30751	0.009	0.114	0	T cells
HMOX1	0	-2.30912	0.01	0.131	0	T cells
C6orf58	0	-2.31065	0.124	0.083	0	T cells
TNNI2	0	-2.3275	0.014	0.199	0	T cells
HLA-DQA2	0	-2.32813	0.406	0.088	0	T cells
ANXA2	0	-2.34572	0.033	0.555	0	T cells
SLC26A4	0	-2.36437	0.005	0.103	0	T cells
PLAUR	0	-2.37943	0.148	0.094	0	T cells
ERICH3	0	-2.37948	0.021	0.501	0	T cells
AKAP12	0	-2.40305	0.017	0.131	0	T cells
COL7A1	0	-2.40842	0.179	0.092	0	T cells
IL3RA	0	-2.44917	0.085	0.12	0	T cells
SLC16A10	0	-2.45465	0.145	0.053	0	T cells
LYPD3	0	-2.47857	0.082	0.107	0	T cells
LEFTY1	0	-2.4941	0.007	0.106	0	T cells
RTN1	0	-2.50913	0.253	0.116	0	T cells
LINC01088	0	-2.52026	0.083	0.117	0	T cells
ENPP6	0	-2.52125	0.007	0.105	0	T cells
CRYAB	0	-2.53806	0.001	0.106	0	T cells
IGFBP2	0	-2.54531	0.038	0.541	0	T cells
ALOX15	0	-2.55405	0.034	0.496	0	T cells
JCHAIN	0	-2.56193	0.232	0.036	0	T cells
RSPH1	0	-2.56327	0.037	0.563	0	T cells
VPREB3	0	-2.59402	0.159	0.082	0	T cells
AL591893.1	0	-2.59918	0.033	0.131	0	T cells
UGT2B17	0	-2.60095	0.129	0.075	0	T cells
BASP1	0	-2.60941	0.047	0.523	0	T cells
NQO1	0	-2.62307	0.031	0.483	0	T cells
RP11-395B7.2	0	-2.64238	0.005	0.112	0	T cells
BMX	0	-2.65567	0.048	0.109	0	T cells
MORN2	0	-2.66666	0.047	0.518	0	T cells
CSTB	0	-2.67229	0.115	0.498	0	T cells
DNAAF1	0	-2.67522	0.054	0.509	0	T cells
ANKRD62	0	-2.67875	0.012	0.113	0	T cells
SNTN	0	-2.68679	0.039	0.513	0	T cells
GRAMD2	0	-2.69887	0.1	0.269	0	T cells
RP11-54H7.4	0	-2.71258	0.033	0.162	0	T cells
CFP	0	-2.72807	0.249	0.123	0	T cells
KRT6B	0	-2.74002	0.128	0.071	0	T cells
U47924.29	0	-2.75565	0.006	0.136	0	T cells
TPPP3	0	-2.7661	0.062	0.535	0	T cells
DYNLT1	0	-2.76948	0.066	0.505	0	T cells
HLA-DPA1	0	-2.78637	0.511	0.17	0	T cells
SULT2B1	0	-2.80386	0.008	0.154	0	T cells
CTA-384D8.33	0	-2.8062	0.125	0.082	0	T cells
FXYD1	0	-2.80655	0.136	0.248	0	T cells
SERPINA1	0	-2.82556	0.027	0.166	0	T cells
LGALS7	0	-2.83257	0.021	0.104	0	T cells
RP4-676J13.2	0	-2.83919	0.224	0.126	0	T cells
MYL9	0	-2.84272	0.01	0.129	0	T cells
MAB21L3	0	-2.85714	0.168	0.102	0	T cells
RP4-635E18.6	0	-2.86466	0.116	0.186	0	T cells
SECTM1	0	-2.87006	0.058	0.13	0	T cells
LUCAT1	0	-2.9016	0.036	0.184	0	T cells
CD19	0	-2.94284	0.115	0.166	0	T cells
GSTP1	0	-2.96539	0.03	0.552	0	T cells
C20orf85	0	-2.99042	0.029	0.553	0	T cells
RAB32	0	-2.99348	0.006	0.147	0	T cells
GRB7	0	-2.99928	0.139	0.162	0	T cells
PTGS2	0	-3.02792	0.003	0.146	0	T cells
FAM153B	0	-3.05998	0.022	0.12	0	T cells
WDR97	0	-3.06486	0.099	0.159	0	T cells
AXL	0	-3.06572	0.056	0.15	0	T cells
CYP4B1	0	-3.0764	0.038	0.487	0	T cells
GABRE	0	-3.09949	0.007	0.124	0	T cells
PRDX5	0	-3.11281	0.041	0.558	0	T cells
ADH7	0	-3.11662	0.025	0.451	0	T cells
CD24	0	-3.13381	0.031	0.554	0	T cells
THBD	0	-3.13525	0.101	0.105	0	T cells
HES4	0	-3.16911	0.013	0.188	0	T cells
BCL11A	0	-3.20616	0.014	0.162	0	T cells
LINC01272	0	-3.21028	0.013	0.111	0	T cells
LGALS2	0	-3.21251	0.04	0.14	0	T cells
TSPAN1	0	-3.213	0.013	0.552	0	T cells
CXCL8	0	-3.21761	0.01	0.112	0	T cells
CRLF1	0	-3.22839	0.145	0.211	0	T cells
KRT8	0	-3.26616	0.014	0.482	0	T cells
LKAAEAR1	0	-3.26773	0.111	0.204	0	T cells
C9orf24	0	-3.31629	0.025	0.557	0	T cells
GLUL	0	-3.36096	0.093	0.434	0	T cells
ATP13A5	0	-3.37916	0.005	0.114	0	T cells
S100A11	0	-3.40574	0.025	0.548	0	T cells
S100A6	0	-3.4135	0.034	0.54	0	T cells
RP11-410N8.3	0	-3.41765	0.116	0.046	0	T cells
PAX6	0	-3.43571	0.017	0.187	0	T cells
GNGT1	0	-3.44382	0.137	0.058	0	T cells
ALDH1A1	0	-3.45105	0.01	0.518	0	T cells
BCAT1	0	-3.46455	0.005	0.115	0	T cells
EPPK1	0	-3.46564	0.12	0.201	0	T cells
CDC42EP1	0	-3.47001	0.002	0.152	0	T cells
AQP3	0	-3.48051	0.033	0.403	0	T cells
CCL17	0	-3.48368	0.054	0.171	0	T cells
HABP2	0	-3.51445	0.347	0.215	0	T cells
TUBB4B	0	-3.51705	0.105	0.509	0	T cells
RP11-10J21.4	0	-3.52822	0.249	0.102	0	T cells
BPIFA1	0	-3.52827	0.044	0.126	0	T cells
C16orf89	0	-3.53581	0.036	0.162	0	T cells
PRDX1	0	-3.53705	0.015	0.535	0	T cells
AC004012.1	0	-3.57705	0.114	0.066	0	T cells
NRP1	0	-3.59743	0.001	0.101	0	T cells
OVOL1	0	-3.62194	0.028	0.103	0	T cells
NMU	0	-3.62477	0.012	0.153	0	T cells
RP11-830F9.5	0	-3.63315	0.105	0.063	0	T cells
ATP1B1	0	-3.63492	0.042	0.441	0	T cells
VWF	0	-3.64994	0.083	0.146	0	T cells
IFI27	0	-3.67031	0.021	0.566	0	T cells
SLC11A1	0	-3.68446	0.029	0.117	0	T cells
CBR3	0	-3.68735	0.148	0.225	0	T cells
MT1G	0	-3.68962	0.073	0.133	0	T cells
CDH2	0	-3.70419	0.007	0.142	0	T cells
RNF223	0	-3.71084	0.121	0.153	0	T cells
IDO1	0	-3.72231	0.002	0.139	0	T cells
LRP1B	0	-3.73502	0.315	0.249	0	T cells
TINAGL1	0	-3.75828	0.158	0.115	0	T cells
TRIP10	0	-3.76447	0.017	0.211	0	T cells
PIEZO2	0	-3.79194	0.021	0.145	0	T cells
TLR2	0	-3.79232	0.012	0.141	0	T cells
RYR3	0	-3.79715	0.066	0.172	0	T cells
MT1M	0	-3.80287	0.078	0.173	0	T cells
TRIM31	0	-3.81083	0.005	0.128	0	T cells
RP11-864I4.4	0	-3.82366	0.117	0.079	0	T cells
PTGFR	0	-3.82849	0.043	0.17	0	T cells
AC011294.3	0	-3.8299	0.107	0.081	0	T cells
RP11-706C16.7	0	-3.83765	0.073	0.149	0	T cells
FCGBP	0	-3.86233	0.042	0.173	0	T cells
VWA1	0	-3.8663	0.03	0.208	0	T cells
B3GALT5	0	-3.882	0.001	0.165	0	T cells
GSN	0	-3.91345	0.025	0.441	0	T cells
ABCA13	0	-3.93239	0.031	0.453	0	T cells
STATH	0	-3.93948	0.002	0.112	0	T cells
CD68	0	-3.94745	0.058	0.142	0	T cells
TAS2R5	0	-3.95793	0.01	0.121	0	T cells
IL37	0	-3.96496	0.129	0.08	0	T cells
NEAT1	0	-3.97199	0.057	0.379	0	T cells
EMP1	0	-3.99508	0.008	0.101	0	T cells
SAA2	0	-3.99989	0.006	0.207	0	T cells
C10orf10	0	-4.01482	0.205	0.109	0	T cells
CFB	0	-4.01974	0.005	0.164	0	T cells
NEURL3	0	-4.02263	0.013	0.17	0	T cells
CD9	0	-4.03405	0.028	0.48	0	T cells
DLX5	0	-4.05767	0.024	0.122	0	T cells
ADAMTS12	0	-4.05841	0.14	0.11	0	T cells
CSRP2	0	-4.05864	0.022	0.196	0	T cells
DNAH5	0	-4.07223	0.043	0.477	0	T cells
DMRT2	0	-4.08219	0.068	0.214	0	T cells
SAA1	0	-4.09506	0.015	0.165	0	T cells
SERPINB2	0	-4.10045	0.002	0.157	0	T cells
RFX8	0	-4.10997	0.002	0.143	0	T cells
RP4-530I15.6	0	-4.12145	0.125	0.131	0	T cells
SAT1	0	-4.12856	0.058	0.395	0	T cells
MUC4	0	-4.13035	0.024	0.42	0	T cells
GJB2	0	-4.1323	0.003	0.112	0	T cells
CEL	0	-4.14091	0.127	0.15	0	T cells
GPR87	0	-4.148	0.002	0.136	0	T cells
KRT18	0	-4.15558	0.017	0.447	0	T cells
SCNN1B	0	-4.1606	0.001	0.156	0	T cells
LAD1	0	-4.16257	0.024	0.134	0	T cells
CXCL2	0	-4.17238	0.003	0.103	0	T cells
SMIM6	0	-4.17583	0.036	0.121	0	T cells
RP11-356K23.1	0	-4.17727	0.045	0.49	0	T cells
HCAR2	0	-4.18292	0.041	0.167	0	T cells
PLS3	0	-4.184	0.007	0.201	0	T cells
GPNMB	0	-4.19395	0.014	0.113	0	T cells
CCNA1	0	-4.1984	0.11	0.064	0	T cells
EFNA1	0	-4.20556	0.084	0.202	0	T cells
DUOX2	0	-4.20846	0.008	0.175	0	T cells
PCDH19	0	-4.22839	0.093	0.227	0	T cells
TCN1	0	-4.25804	0.001	0.138	0	T cells
RHOV	0	-4.2582	0.032	0.186	0	T cells
KRT4	0	-4.26389	0.004	0.154	0	T cells
CYP24A1	0	-4.26414	0.04	0.178	0	T cells
RP11-108K3.2	0	-4.26866	0.005	0.151	0	T cells
AC105339.1	0	-4.27319	0.002	0.113	0	T cells
SYT7	0	-4.29795	0.008	0.122	0	T cells
RP11-44F21.3	0	-4.29979	0.014	0.173	0	T cells
ELF3	0	-4.31209	0.058	0.458	0	T cells
CTXN2	0	-4.3145	0.106	0.088	0	T cells
CEACAM7	0	-4.32241	0.037	0.119	0	T cells
TMEM176B	0	-4.32298	0.062	0.153	0	T cells
CSN1S1	0	-4.32857	0.04	0.113	0	T cells
IZUMO1	0	-4.34752	0.005	0.111	0	T cells
CYSRT1	0	-4.35083	0.122	0.157	0	T cells
KMO	0	-4.39331	0.002	0.128	0	T cells
RP11-4B16.3	0	-4.39961	0.024	0.114	0	T cells
MUC16	0	-4.40486	0.025	0.429	0	T cells
KY	0	-4.41195	0.004	0.123	0	T cells
BCAM	0	-4.41679	0.057	0.234	0	T cells
TMEM233	0	-4.42734	0.103	0.117	0	T cells
C2orf66	0	-4.4769	0.08	0.118	0	T cells
GSTA1	0	-4.4883	0.025	0.477	0	T cells
MMP7	0	-4.49599	0.01	0.115	0	T cells
LINC01226	0	-4.49776	0.018	0.128	0	T cells
MUC13	0	-4.5113	0.016	0.176	0	T cells
HDC	0	-4.52124	0.074	0.134	0	T cells
TMEM190	0	-4.5251	0.019	0.473	0	T cells
CLSTN2	0	-4.52894	0.013	0.112	0	T cells
VGLL1	0	-4.53434	0.001	0.114	0	T cells
AGR2	0	-4.55959	0.005	0.504	0	T cells
ABCC3	0	-4.57315	0.013	0.177	0	T cells
LINC01471	0	-4.57691	0.02	0.106	0	T cells
GLDN	0	-4.58277	0.016	0.102	0	T cells
THSD7A	0	-4.60561	0.015	0.122	0	T cells
TGM2	0	-4.60653	0.003	0.2	0	T cells
SPNS2	0	-4.61126	0.092	0.109	0	T cells
CAPN8	0	-4.62684	0.003	0.172	0	T cells
GDPD3	0	-4.62689	0.013	0.162	0	T cells
SPOCK1	0	-4.64012	0.013	0.131	0	T cells
CNNM1	0	-4.6422	0	0.102	0	T cells
SERPINB10	0	-4.64456	0.023	0.142	0	T cells
TMEM176A	0	-4.64602	0.076	0.155	0	T cells
LOXL4	0	-4.64793	0.001	0.114	0	T cells
PTN	0	-4.66781	0.046	0.198	0	T cells
RIMS1	0	-4.69084	0.002	0.163	0	T cells
HEY1	0	-4.69902	0.002	0.194	0	T cells
ALDH1A2	0	-4.70435	0.027	0.107	0	T cells
TXN	0	-4.71239	0.032	0.457	0	T cells
SLC9A2	0	-4.72726	0	0.112	0	T cells
KRT80	0	-4.74139	0.032	0.247	0	T cells
SCGB1A1	0	-4.74688	0.011	0.151	0	T cells
CYP2A6	0	-4.75211	0.062	0.209	0	T cells
RAMP1	0	-4.75759	0.012	0.242	0	T cells
ANXA1	0	-4.76217	0.047	0.509	0	T cells
CLDN10	0	-4.77538	0.008	0.191	0	T cells
TGFB2	0	-4.78103	0.001	0.108	0	T cells
CREB3L1	0	-4.78506	0.001	0.185	0	T cells
IL19	0	-4.79182	0.002	0.104	0	T cells
CAPS	0	-4.81266	0.037	0.574	0	T cells
FBLN1	0	-4.8151	0.014	0.167	0	T cells
DSC2	0	-4.82617	0.002	0.112	0	T cells
PDZK1IP1	0	-4.82967	0.002	0.182	0	T cells
LGI1	0	-4.84803	0.003	0.101	0	T cells
DAPL1	0	-4.86352	0.007	0.212	0	T cells
CALB1	0	-4.86719	0.001	0.131	0	T cells
MUC21	0	-4.87439	0.001	0.102	0	T cells
SDPR	0	-4.87661	0.032	0.105	0	T cells
DAB2	0	-4.87975	0.001	0.104	0	T cells
CDC42EP5	0	-4.88511	0.002	0.155	0	T cells
UCHL1	0	-4.9122	0.008	0.135	0	T cells
CTSB	0	-4.91384	0.083	0.394	0	T cells
PROM2	0	-4.92838	0.002	0.153	0	T cells
SPINK5	0	-4.95188	0.001	0.121	0	T cells
S100A9	0	-4.95611	0.026	0.194	0	T cells
MIA	0	-4.9601	0.021	0.173	0	T cells
CSF2RA	0	-4.96564	0.002	0.101	0	T cells
RP11-350J20.12	0	-4.98015	0	0.121	0	T cells
SCGB3A1	0	-4.98749	0.005	0.134	0	T cells
CD200R1L	0	-4.99311	0.047	0.206	0	T cells
SLC34A2	0	-5.01776	0.065	0.117	0	T cells
ADM	0	-5.02298	0.043	0.163	0	T cells
FGFBP1	0	-5.0338	0.003	0.104	0	T cells
RNF152	0	-5.03944	0.005	0.166	0	T cells
MALL	0	-5.04101	0.002	0.174	0	T cells
ALDH1A3	0	-5.04396	0.02	0.192	0	T cells
TACSTD2	0	-5.04468	0.019	0.415	0	T cells
CYR61	0	-5.05318	0.071	0.232	0	T cells
CST6	0	-5.06535	0.068	0.137	0	T cells
BPIFA2	0	-5.07374	0.005	0.128	0	T cells
MS4A7	0	-5.0761	0.103	0.049	0	T cells
ALPL	0	-5.07999	0.002	0.136	0	T cells
CAPN13	0	-5.08211	0.004	0.21	0	T cells
CYP1B1	0	-5.08612	0	0.117	0	T cells
DEFB1	0	-5.08991	0.004	0.128	0	T cells
CD36	0	-5.09036	0.014	0.186	0	T cells
FAM107A	0	-5.10818	0.004	0.203	0	T cells
GCNT3	0	-5.14325	0.001	0.12	0	T cells
SEMA5A	0	-5.14947	0.009	0.103	0	T cells
VEGFA	0	-5.1603	0.019	0.159	0	T cells
FER1L6	0	-5.16136	0.003	0.147	0	T cells
SIRPA	0	-5.17415	0.001	0.113	0	T cells
SNCA	0	-5.18536	0.013	0.117	0	T cells
CA12	0	-5.21663	0.025	0.213	0	T cells
C8orf4	0	-5.23708	0.016	0.135	0	T cells
RNASE1	0	-5.23742	0	0.109	0	T cells
CYP2A7	0	-5.2622	0.032	0.146	0	T cells
ADIRF	0	-5.27673	0.006	0.208	0	T cells
MMP10	0	-5.27977	0.001	0.145	0	T cells
CDKN2B	0	-5.29148	0.009	0.169	0	T cells
FGFR3	0	-5.29533	0.009	0.11	0	T cells
PRSS23	0	-5.33064	0.008	0.369	0	T cells
SERPINB3	0	-5.33356	0.015	0.175	0	T cells
CSTA	0	-5.34215	0.003	0.189	0	T cells
MSMB	0	-5.35355	0.088	0.122	0	T cells
SDC2	0	-5.37347	0.009	0.121	0	T cells
UPK1B	0	-5.37427	0.002	0.165	0	T cells
CES1	0	-5.39518	0.018	0.482	0	T cells
ANPEP	0	-5.40862	0.002	0.181	0	T cells
CLU	0	-5.44193	0.017	0.43	0	T cells
TFPI2	0	-5.50971	0.001	0.133	0	T cells
PADI1	0	-5.54535	0	0.115	0	T cells
ZG16B	0	-5.56313	0.003	0.22	0	T cells
SPDEF	0	-5.56763	0.001	0.136	0	T cells
KRT15	0	-5.59783	0.008	0.202	0	T cells
LGALS3	0	-5.60893	0.027	0.487	0	T cells
TMPRSS11D	0	-5.6828	0.006	0.102	0	T cells
NOS2	0	-5.7543	0.001	0.107	0	T cells
SERPINB11	0	-5.81407	0.001	0.129	0	T cells
SNCG	0	-5.85819	0	0.111	0	T cells
FMO2	0	-5.94757	0.002	0.147	0	T cells
KYNU	0	-5.98238	0.002	0.19	0	T cells
CST3	0	-6.00303	0.006	0.444	0	T cells
PRSS8	0	-6.04086	0.001	0.164	0	T cells
ASS1	0	-6.07203	0.003	0.219	0	T cells
LY6D	0	-6.11337	0.002	0.102	0	T cells
ALDH3A1	0	-6.14308	0.01	0.421	0	T cells
PIGR	0	-6.23733	0.006	0.426	0	T cells
FTH1	0	-6.24731	0.038	0.488	0	T cells
S100A2	0	-6.29474	0.009	0.191	0	T cells
AZGP1	0	-6.31184	0.003	0.111	0	T cells
CXCL1	0	-6.3393	0.001	0.114	0	T cells
SLC6A14	0	-6.34027	0.003	0.221	0	T cells
DUOXA2	0	-6.35559	0.002	0.115	0	T cells
PTGES	0	-6.39233	0.001	0.138	0	T cells
LAMB3	0	-6.58084	0.004	0.22	0	T cells
IGFBP3	0	-6.61511	0.007	0.202	0	T cells
TM4SF1	0	-6.77129	0.003	0.215	0	T cells
PSCA	0	-6.8366	0.006	0.367	0	T cells
GPRC5A	0	-6.88312	0.001	0.165	0	T cells
CYP2F1	0	-6.94946	0.004	0.149	0	T cells
MUC5AC	0	-7.14258	0.005	0.124	0	T cells
NTS	0	-7.37742	0.003	0.185	0	T cells
CEACAM6	0	-7.40221	0.002	0.172	0	T cells
MSLN	0	-7.72978	0.003	0.183	0	T cells
LYNX1	0	-7.95029	0.005	0.176	0	T cells
CEACAM5	0	-8.34569	0.001	0.137	0	T cells
PI3	0	-8.40425	0.003	0.175	0	T cells
KRT19	0	-8.8619	0.002	0.285	0	T cells
SLPI	0	-9.45267	0.002	0.285	0	T cells
WFDC2	0	-10.2348	0.002	0.282	0	T cells
SYT5	6.17e-308	-3.10288	0.141	0.177	1.85e-304	T cells
ZNF185	2e-307	-3.88748	0.015	0.238	5.99e-304	T cells
CP	5.79e-307	-5.41993	0.007	0.386	1.74e-303	T cells
KIAA1324	1.71e-305	-1.68112	0.2	0.217	5.12e-302	T cells
GNGT2	2.64e-305	2.90285	0.531	0.021	7.91e-302	T cells
CD14	3.49e-305	-5.61139	0.003	0.195	1.05e-301	T cells
RP11-31F15.2	5.92e-305	-0.410693	0.056	0.115	1.78e-301	T cells
ZMYND10	1.16e-304	-1.9334	0.052	0.526	3.47e-301	T cells
TRDC	2.9e-304	3.31691	0.527	0.026	8.69e-301	T cells
EVI2A	6.52e-304	2.53888	0.555	0.061	1.95e-300	T cells
IER3	1.98e-302	-1.72728	0.234	0.239	5.94e-299	T cells
FN1	1.18e-301	-0.475623	0.009	0.136	3.54e-298	T cells
LINC00926	5.39e-300	-0.271502	0.009	0.125	1.62e-296	T cells
CALHM2	6.53e-300	3.24923	0.546	0.038	1.96e-296	T cells
TMEM156	1.2e-299	3.35609	0.542	0.031	3.6e-296	T cells
IFITM3	2.01e-299	-4.25634	0.038	0.414	6.03e-296	T cells
RP11-415F23.2	2.89e-299	2.02933	0.144	0.123	8.67e-296	T cells
C15orf48	7.91e-299	-8.03577	0.011	0.191	2.37e-295	T cells
TSPAN6	8.92e-299	-1.8211	0.029	0.477	2.68e-295	T cells
RAP2B	1.29e-298	-0.837053	0.297	0.246	3.88e-295	T cells
ARPC1B	4.14e-298	1.60074	0.626	0.343	1.24e-294	T cells
FCHO1	1.39e-297	2.21298	0.219	0.11	4.16e-294	T cells
AC241585.2	5.93e-295	-0.410719	0.191	0.088	1.78e-291	T cells
CXCL17	6.7e-295	-6.08025	0.01	0.355	2.01e-291	T cells
UCN3	4e-294	-3.59762	0.088	0.269	1.2e-290	T cells
IL9R	4.44e-294	0.655325	0.02	0.113	1.33e-290	T cells
ARL6IP5	8.15e-293	0.696203	0.616	0.347	2.45e-289	T cells
RP5-981O7.2	1.09e-291	0.398791	0.228	0.12	3.27e-288	T cells
RP11-544A12.8	4.4e-291	2.2075	0.478	0.103	1.32e-287	T cells
GALNT5	2.33e-290	-5.67156	0.003	0.241	6.98e-287	T cells
GNRH1	4.37e-290	0.940493	0.239	0.12	1.31e-286	T cells
CH25H	1.17e-288	-3.87829	0.015	0.242	3.5e-285	T cells
MARCKS	5.6e-288	-3.72037	0.034	0.46	1.68e-284	T cells
RP11-138A9.2	2.29e-287	3.87386	0.523	0.166	6.87e-284	T cells
CYSTM1	5.77e-286	-1.44651	0.058	0.489	1.73e-282	T cells
CHN1	3.56e-285	2.95197	0.446	0.052	1.07e-281	T cells
IL23A	3e-282	1.68641	0.483	0.107	9.01e-279	T cells
RLTPR	1.29e-281	3.85091	0.552	0.008	3.86e-278	T cells
ATPIF1	2.12e-280	-1.57845	0.154	0.503	6.36e-277	T cells
LBH	7.64e-280	3.14429	0.576	0.236	2.29e-276	T cells
LMO7	7.88e-280	-4.97553	0.042	0.416	2.36e-276	T cells
VCAN	1.29e-279	-5.36818	0.012	0.256	3.87e-276	T cells
CXCL10	2.71e-279	-1.77969	0.221	0.134	8.14e-276	T cells
IFFO1	6.16e-278	2.01341	0.478	0.095	1.85e-274	T cells
CCR1	1.81e-277	0.977304	0.538	0.037	5.44e-274	T cells
FGF14	2.41e-277	-2.99925	0.075	0.265	7.24e-274	T cells
RP11-217B1.2	7.73e-277	1.73814	0.398	0.094	2.32e-273	T cells
BLM	1.15e-276	2.18621	0.204	0.121	3.44e-273	T cells
FOLR1	1.51e-276	-4.60224	0.065	0.241	4.54e-273	T cells
LINC00957	6.38e-276	0.52536	0.013	0.101	1.91e-272	T cells
FKBP10	1.88e-275	-1.11468	0.291	0.2	5.64e-272	T cells
AKAP9	2.85e-275	-1.37683	0.185	0.491	8.56e-272	T cells
RP11-297N6.4	4.99e-275	2.34902	0.344	0.163	1.5e-271	T cells
HIST1H3A	1.97e-274	1.54636	0.524	0.072	5.92e-271	T cells
ARHGAP11A	7.59e-273	1.47817	0.094	0.132	2.28e-269	T cells
BIRC3	1.55e-272	1.38888	0.487	0.226	4.64e-269	T cells
BTNL9	4.52e-271	-2.70741	0.112	0.263	1.36e-267	T cells
C11orf72	5.74e-271	-1.65191	0.13	0.088	1.72e-267	T cells
CTBP1-AS	6.31e-271	1.47803	0.399	0.067	1.89e-267	T cells
TNFSF12	9e-271	2.46173	0.492	0.104	2.7e-267	T cells
RP11-325F22.2	2.5e-270	1.74771	0.377	0.082	7.49e-267	T cells
PLPPR3	1.28e-269	-3.89384	0.056	0.268	3.84e-266	T cells
KLK13	6.44e-269	-1.66052	0.275	0.147	1.93e-265	T cells
CTD-3076O17.2	1.61e-268	0.462484	0.123	0.076	4.84e-265	T cells
HLA-DPB1	2.59e-268	-2.12796	0.48	0.122	7.78e-265	T cells
DLX2	8.31e-268	1.45587	0.373	0.483	2.49e-264	T cells
IFITM2	9.66e-268	2.68835	0.565	0.299	2.9e-264	T cells
DHRS9	3.76e-266	-1.76095	0.019	0.458	1.13e-262	T cells
PPP2R2B	4.36e-265	3.26013	0.513	0.098	1.31e-261	T cells
ARHGEF6	5.24e-265	1.4434	0.474	0.159	1.57e-261	T cells
CCDC146	1.15e-264	-1.37524	0.079	0.521	3.46e-261	T cells
PIP	1.84e-264	-5.61628	0.011	0.209	5.51e-261	T cells
PLEKHF1	5.03e-264	2.81441	0.519	0.108	1.51e-260	T cells
RP11-141B14.1	2.32e-263	1.42064	0.217	0.153	6.96e-260	T cells
CDKN1C	2.07e-262	-0.543046	0.234	0.2	6.2e-259	T cells
PNP	2.77e-262	2.20948	0.551	0.215	8.31e-259	T cells
CA10	7.97e-262	4.73537	0.447	0.005	2.39e-258	T cells
SNHG15	1.5e-261	2.38124	0.445	0.188	4.5e-258	T cells
AP000692.10	2.41e-261	-1.14823	0.173	0.196	7.22e-258	T cells
SLITRK5	3.09e-261	-3.56254	0.437	0.17	9.28e-258	T cells
AIPL1	6.18e-261	-1.74051	0.124	0.084	1.86e-257	T cells
KCNK5	1.75e-259	0.261894	0.08	0.124	5.24e-256	T cells
IFRD1	8.91e-259	1.44595	0.509	0.273	2.67e-255	T cells
C3AR1	4.29e-258	1.32991	0.341	0.032	1.29e-254	T cells
RP11-850A17.1	7.21e-257	2.8247	0.526	0.119	2.16e-253	T cells
CITED2	2.13e-256	1.80074	0.551	0.304	6.38e-253	T cells
HLA-DQB1	3.25e-256	-2.92891	0.287	0.148	9.74e-253	T cells
ARC	6.99e-256	0.639224	0.309	0.065	2.1e-252	T cells
EGR4	7.72e-255	1.44018	0.251	0.042	2.32e-251	T cells
SLFN12L	8.04e-255	2.81664	0.542	0.055	2.41e-251	T cells
KLF5	1.19e-254	-2.95311	0.017	0.417	3.58e-251	T cells
C9orf116	6.64e-254	-2.15929	0.046	0.5	1.99e-250	T cells
CEP85L	9.62e-254	3.55722	0.481	0.188	2.89e-250	T cells
PARP15	1.6e-253	2.83226	0.524	0.033	4.8e-250	T cells
CDHR3	2.9e-253	-2.55254	0.043	0.482	8.71e-250	T cells
CEACAM21	1.9e-251	3.49687	0.547	0.015	5.7e-248	T cells
FHL2	5.55e-251	-4.44876	0.009	0.189	1.67e-247	T cells
FAM74A6	3.12e-250	-1.87693	0.114	0.262	9.35e-247	T cells
TXK	9.84e-250	2.61538	0.514	0.061	2.95e-246	T cells
FMNL3	2.16e-249	1.54163	0.512	0.058	6.48e-246	T cells
SLC29A4	6.55e-249	0.43916	0.163	0.079	1.97e-245	T cells
ADAM19	7.09e-249	1.74122	0.47	0.034	2.13e-245	T cells
YOD1	1.84e-247	-1.35493	0.326	0.219	5.51e-244	T cells
TNFAIP8	2.19e-247	2.17721	0.51	0.336	6.57e-244	T cells
EGR1	4.4e-247	-0.300752	0.332	0.239	1.32e-243	T cells
POMC	1.45e-246	1.50607	0.509	0.087	4.36e-243	T cells
ODF3B	3.22e-246	-1.78003	0.062	0.502	9.67e-243	T cells
GPR68	3.62e-246	3.57551	0.54	0.032	1.09e-242	T cells
KIF20B	4.45e-245	2.28839	0.512	0.123	1.33e-241	T cells
PIF1	1.15e-244	1.66268	0.039	0.149	3.45e-241	T cells
RIMS3	1.88e-243	0.84417	0.132	0.082	5.64e-240	T cells
C5orf49	2.91e-242	-1.75358	0.049	0.511	8.72e-239	T cells
CCDC78	4.6e-242	-2.02219	0.06	0.498	1.38e-238	T cells
CD40	3.39e-241	-2.69694	0.088	0.252	1.02e-237	T cells
CYP2J2	1.36e-240	-4.04186	0.033	0.253	4.08e-237	T cells
RP11-849H4.4	3.95e-240	0.855779	0.285	0.091	1.18e-236	T cells
PVT1	6.77e-240	2.96711	0.265	0.156	2.03e-236	T cells
LHFPL4	3.61e-239	1.06349	0.21	0.083	1.08e-235	T cells
ELOVL6	9.37e-239	2.23123	0.206	0.148	2.81e-235	T cells
ATHL1	2.86e-238	2.29749	0.503	0.125	8.59e-235	T cells
IGFBP7	6.43e-238	-3.79196	0.028	0.478	1.93e-234	T cells
CYP2B6	1.21e-236	-4.74098	0.013	0.24	3.62e-233	T cells
TIAM2	1.21e-236	1.62229	0.418	0.143	3.63e-233	T cells
GSG2	3.26e-236	3.58479	0.257	0.032	9.77e-233	T cells
RP11-295M3.4	7.13e-236	-2.45102	0.03	0.492	2.14e-232	T cells
CCDC17	2.47e-235	-2.30751	0.067	0.474	7.4e-232	T cells
MB21D1	1.95e-234	2.73005	0.507	0.098	5.84e-231	T cells
PHLDA2	2.26e-233	-3.80675	0.025	0.221	6.77e-230	T cells
PTTG2	2.35e-233	-1.80923	0.351	0.186	7.04e-230	T cells
PSENEN	6.6e-233	-1.44599	0.133	0.485	1.98e-229	T cells
BEAN1	6.32e-232	-1.58539	0.279	0.138	1.9e-228	T cells
MESP1	8.86e-232	-4.37249	0.022	0.19	2.66e-228	T cells
SUSD3	3.12e-231	2.22438	0.506	0.097	9.36e-228	T cells
MADCAM1	4.89e-231	1.3273	0.032	0.147	1.47e-227	T cells
FAM92B	5.73e-231	-1.92939	0.04	0.504	1.72e-227	T cells
HMSD	2.01e-229	0.371342	0.114	0.06	6.02e-226	T cells
S100A14	2.26e-229	-7.51386	0.005	0.224	6.77e-226	T cells
CENPW	1.51e-228	-0.504596	0.166	0.142	4.52e-225	T cells
CD99	8.4e-228	2.3953	0.61	0.37	2.52e-224	T cells
CETN2	2.82e-227	-1.74297	0.067	0.509	8.47e-224	T cells
PCDH1	4.02e-227	-2.71403	0.011	0.259	1.21e-223	T cells
FAM126A	8.17e-227	1.94013	0.481	0.129	2.45e-223	T cells
CAPSL	1.52e-226	-1.98616	0.05	0.502	4.56e-223	T cells
ITGB2-AS1	2.45e-226	0.367424	0.162	0.091	7.36e-223	T cells
FAM49A	4.84e-226	-1.53163	0.016	0.143	1.45e-222	T cells
LRRC2	6.06e-226	1.49363	0.322	0.074	1.82e-222	T cells
ANKUB1	9.88e-226	-2.51117	0.028	0.489	2.96e-222	T cells
RP11-533E19.5	3.01e-225	1.0494	0.367	0.105	9.03e-222	T cells
CSK	1.19e-224	2.54018	0.477	0.213	3.57e-221	T cells
FBXO5	1.26e-224	1.85526	0.131	0.131	3.79e-221	T cells
IER5	1.34e-224	2.17395	0.544	0.25	4.03e-221	T cells
HLA-DMB	3.7e-224	-3.29527	0.126	0.206	1.11e-220	T cells
SLC7A11	1.12e-223	-2.77462	0.01	0.232	3.35e-220	T cells
OGFRL1	1.24e-223	-1.86554	0.149	0.218	3.71e-220	T cells
F2R	1.25e-223	1.37626	0.45	0.142	3.74e-220	T cells
HSPA1B	4.4e-223	2.04093	0.242	0.425	1.32e-219	T cells
HIST1H2AK	2.22e-222	1.27783	0.164	0.044	6.66e-219	T cells
TMEM61	5.09e-222	-4.93048	0.057	0.253	1.53e-218	T cells
COL28A1	3.48e-221	-2.22141	0.043	0.287	1.04e-217	T cells
SFN	2.56e-220	-6.30999	0.005	0.233	7.69e-217	T cells
ROPN1L	5.71e-220	-2.18775	0.037	0.485	1.71e-216	T cells
SEMA4D	2.97e-219	3.10535	0.567	0.19	8.92e-216	T cells
FAM229B	5.67e-219	-1.5468	0.034	0.487	1.7e-215	T cells
DHX35	8.77e-219	0.662664	0.184	0.181	2.63e-215	T cells
SLC6A8	8.6e-217	-1.26625	0.028	0.264	2.58e-213	T cells
ADPGK-AS1	1.15e-215	0.689265	0.206	0.089	3.44e-212	T cells
CTD-2192J16.22	7.88e-215	-0.294484	0.392	0.236	2.37e-211	T cells
RP11-108M9.6	8.09e-215	1.90822	0.382	0.119	2.43e-211	T cells
POU2F2	9.58e-215	1.18059	0.381	0.164	2.87e-211	T cells
NPC2	1.25e-214	-4.54907	0.064	0.418	3.75e-211	T cells
DNALI1	1.73e-214	-1.75824	0.047	0.504	5.19e-211	T cells
MXD1	2.54e-214	-1.64996	0.365	0.165	7.63e-211	T cells
CXorf65	4.65e-214	3.42937	0.263	0.018	1.4e-210	T cells
SLC16A1	4.88e-214	1.60275	0.439	0.094	1.46e-210	T cells
MDK	2.99e-213	-3.60427	0.016	0.409	8.98e-210	T cells
AC005253.2	7.19e-213	0.916022	0.33	0.108	2.16e-209	T cells
ZNF490	1.04e-212	1.50982	0.356	0.128	3.12e-209	T cells
MEF2C	1.16e-211	-2.34603	0.039	0.161	3.48e-208	T cells
SPAG6	3.76e-211	-1.45198	0.028	0.501	1.13e-207	T cells
TFCP2L1	5.22e-211	-6.34905	0.004	0.243	1.56e-207	T cells
C11orf88	9.83e-210	-2.37867	0.049	0.486	2.95e-206	T cells
FUT3	2.54e-209	-3.71429	0.004	0.266	7.61e-206	T cells
IL27RA	3.94e-209	2.63194	0.531	0.103	1.18e-205	T cells
HEATR9	9.04e-209	2.55369	0.339	0.031	2.71e-205	T cells
ADH1C	8.91e-208	-6.57341	0.009	0.354	2.67e-204	T cells
SEMA4A	3.35e-207	-2.03759	0.052	0.198	1e-203	T cells
SAXO2	5.72e-207	-1.42266	0.065	0.501	1.72e-203	T cells
RASSF2	3.42e-205	0.597265	0.407	0.074	1.02e-201	T cells
SPHK1	3.38e-204	-2.28149	0.055	0.174	1.01e-200	T cells
HIF1A-AS2	2e-203	0.555284	0.307	0.076	6e-200	T cells
HSPH1	5.74e-202	-1.02376	0.234	0.484	1.72e-198	T cells
HTRA1	5.98e-202	2.27805	0.154	0.154	1.79e-198	T cells
C1orf194	9.46e-202	-1.84804	0.061	0.5	2.84e-198	T cells
DDIT4	6.88e-201	1.70698	0.581	0.307	2.07e-197	T cells
FOXD1	7.09e-201	0.502178	0.418	0.128	2.13e-197	T cells
DOCK8	3.93e-200	3.45099	0.545	0.236	1.18e-196	T cells
DRC3	5.43e-200	-1.53663	0.054	0.486	1.63e-196	T cells
IL18RAP	1.37e-199	4.86204	0.503	0.003	4.1e-196	T cells
TPD52L1	2.39e-199	-3.85864	0.019	0.28	7.18e-196	T cells
CLDN4	2.57e-199	-5.17048	0.072	0.38	7.72e-196	T cells
ZNF620	2.29e-198	1.12045	0.19	0.148	6.87e-195	T cells
STEAP4	2.65e-198	-7.14875	0.004	0.234	7.96e-195	T cells
RP5-1024G6.7	4.23e-198	1.45651	0.17	0.139	1.27e-194	T cells
RP3-477O4.14	4.23e-198	2.69053	0.274	0.025	1.27e-194	T cells
FAM183A	1.34e-197	-1.99096	0.041	0.496	4.03e-194	T cells
SERPINF1	3.92e-197	-4.66674	0.027	0.282	1.18e-193	T cells
RP11-354P11.4	6.27e-196	0.318846	0.135	0.074	1.88e-192	T cells
PPP2R5C	2.41e-195	3.46921	0.597	0.364	7.23e-192	T cells
LDLRAD4	3.34e-195	1.81644	0.458	0.328	1e-191	T cells
ATP10B	4.22e-194	-5.0367	0.003	0.264	1.27e-190	T cells
SH3KBP1	9.03e-194	3.09753	0.462	0.225	2.71e-190	T cells
JARID2	1.1e-193	0.368262	0.322	0.215	3.29e-190	T cells
PLK3	1.11e-193	0.912316	0.445	0.222	3.33e-190	T cells
TACC1	1.83e-193	1.27812	0.427	0.242	5.48e-190	T cells
RFTN1	1.93e-193	1.78296	0.437	0.129	5.79e-190	T cells
RRAD	2.99e-193	-1.38884	0.085	0.474	8.98e-190	T cells
SDC1	4.38e-193	-5.65624	0.003	0.261	1.31e-189	T cells
TSPYL2	5.49e-193	3.19485	0.519	0.196	1.65e-189	T cells
KCTD12	1.21e-192	-3.50974	0.048	0.302	3.62e-189	T cells
S100A16	2.43e-192	-7.05016	0.004	0.238	7.28e-189	T cells
SKAP2	2.44e-192	1.44714	0.498	0.066	7.32e-189	T cells
MIR3142HG	3.52e-192	0.953805	0.369	0.09	1.06e-188	T cells
GOLGA8H	3.66e-192	-3.66897	0.292	0.123	1.1e-188	T cells
RP11-338I21.1	1.19e-191	0.607991	0.293	0.083	3.56e-188	T cells
GALNT6	1.93e-191	1.95044	0.542	0.104	5.78e-188	T cells
MT3	4.06e-191	-2.42059	0.095	0.279	1.22e-187	T cells
HYDIN	7.18e-191	-2.0802	0.054	0.479	2.15e-187	T cells
ID1	8.98e-191	-2.8621	0.086	0.213	2.69e-187	T cells
RP11-365H22.2	9.75e-191	-0.256537	0.162	0.097	2.92e-187	T cells
RARRES2	1.03e-190	-6.22491	0.003	0.235	3.1e-187	T cells
RSPH4A	1.22e-190	-1.62519	0.042	0.494	3.65e-187	T cells
ZEB1	4.1e-190	2.39674	0.282	0.071	1.23e-186	T cells
LGMN	4.22e-190	-2.72706	0.007	0.253	1.27e-186	T cells
DRAXIN	1.2e-188	2.66647	0.151	0.072	3.6e-185	T cells
AAK1	1.07e-187	2.76045	0.564	0.318	3.2e-184	T cells
LINC00342	1.44e-187	-3.98881	0.023	0.244	4.31e-184	T cells
PGLYRP2	1.95e-187	4.7621	0.539	0.002	5.85e-184	T cells
PSAP	2.65e-187	-4.99777	0.221	0.403	7.94e-184	T cells
LRRC23	2.76e-187	-1.6884	0.091	0.502	8.28e-184	T cells
GPAT3	6.93e-187	-2.27009	0.046	0.192	2.08e-183	T cells
C5orf42	8.87e-186	-2.17531	0.084	0.437	2.66e-182	T cells
ADGRF1	8.96e-185	-3.57705	0.016	0.417	2.69e-181	T cells
APP	4.47e-183	-3.69203	0.035	0.421	1.34e-179	T cells
FCRL6	1.47e-182	4.28457	0.29	0.015	4.41e-179	T cells
PKIA	3.41e-182	1.60485	0.124	0.049	1.02e-178	T cells
TAF5	9.39e-182	2.31288	0.343	0.122	2.82e-178	T cells
CWH43	1.43e-181	-3.68128	0.005	0.263	4.3e-178	T cells
LINC-PINT	1.53e-181	3.45317	0.477	0.255	4.58e-178	T cells
DNLZ	4.47e-180	0.913978	0.3	0.11	1.34e-176	T cells
RP11-670E13.6	6.65e-180	0.484085	0.223	0.137	2e-176	T cells
AK1	3.85e-178	-2.09443	0.08	0.434	1.16e-174	T cells
PDLIM2	5.93e-178	1.86691	0.532	0.138	1.78e-174	T cells
GBP2	1.15e-177	1.99951	0.481	0.133	3.46e-174	T cells
LINC00936	2.61e-177	0.46883	0.38	0.257	7.84e-174	T cells
ATP8B3	6.44e-177	2.11129	0.186	0.021	1.93e-173	T cells
CCL4L2	9.58e-176	1.20988	0.454	0.024	2.87e-172	T cells
ZNF737	9.61e-176	1.67551	0.153	0.151	2.88e-172	T cells
SPATA18	1.11e-175	-1.43015	0.026	0.478	3.32e-172	T cells
KLF12	1.19e-175	2.37881	0.459	0.132	3.57e-172	T cells
NAALADL1	1.36e-175	2.18149	0.466	0.088	4.08e-172	T cells
FCMR	1.45e-175	1.66311	0.493	0.086	4.35e-172	T cells
GPR18	1.49e-175	3.43773	0.502	0.021	4.47e-172	T cells
WNT10B	1.56e-175	3.50843	0.479	0.005	4.68e-172	T cells
C9orf135	2.78e-175	-1.65713	0.034	0.488	8.35e-172	T cells
NPIPB3	3.76e-175	-0.562042	0.146	0.102	1.13e-171	T cells
LINC00426	1.04e-174	2.4899	0.512	0.067	3.12e-171	T cells
AC024592.9	1.04e-174	-3.28978	0.18	0.109	3.13e-171	T cells
CXCR3	3.61e-174	2.96941	0.539	0.03	1.08e-170	T cells
PLK2	4.25e-174	-0.345268	0.221	0.19	1.28e-170	T cells
DCHS2	4.73e-174	-3.16352	0.367	0.151	1.42e-170	T cells
TMEM213	1.18e-173	-5.37591	0.007	0.242	3.53e-170	T cells
GCA	7.33e-173	-1.61941	0.179	0.274	2.2e-169	T cells
SPAG17	4.88e-172	-2.11675	0.022	0.469	1.46e-168	T cells
TCAF2	5.03e-172	2.16878	0.17	0.064	1.51e-168	T cells
KDELC1	1.11e-171	1.33914	0.391	0.096	3.34e-168	T cells
CD83	1.42e-171	-0.706251	0.307	0.061	4.25e-168	T cells
CCDC80	4.82e-171	-4.09282	0.015	0.413	1.45e-167	T cells
TMEM231	9.88e-171	-1.5901	0.045	0.473	2.96e-167	T cells
SVOPL	9.94e-171	-3.26932	0.019	0.287	2.98e-167	T cells
LITAF	1.19e-170	-1.66444	0.259	0.411	3.58e-167	T cells
AIM1L	1.46e-169	1.24479	0.127	0.115	4.39e-166	T cells
KCNQ5	2.79e-169	2.06569	0.247	0.029	8.38e-166	T cells
HIST1H2AI	3.9e-169	0.911551	0.179	0.076	1.17e-165	T cells
COL6A3	3.95e-169	1.88674	0.197	0.082	1.19e-165	T cells
NKD1	6.93e-169	1.23088	0.218	0.087	2.08e-165	T cells
ERO1A	1.14e-168	-0.290261	0.462	0.333	3.43e-165	T cells
ITGAL	2.93e-168	3.51917	0.537	0.102	8.78e-165	T cells
IFNGR2	3.8e-168	-3.58581	0.01	0.273	1.14e-164	T cells
DMKN	7.63e-168	-1.25652	0.047	0.486	2.29e-164	T cells
CFAP44	1.07e-167	-2.01938	0.048	0.471	3.22e-164	T cells
UFC1	1.13e-167	-1.02144	0.225	0.496	3.39e-164	T cells
AC010287.1	4.31e-167	1.35608	0.378	0.129	1.29e-163	T cells
RP11-168F9.2	6.65e-167	-3.15604	0.279	0.146	1.99e-163	T cells
PPP1R14B	3.09e-164	-1.85119	0.31	0.283	9.28e-161	T cells
ABTB2	4.25e-164	0.897845	0.129	0.087	1.27e-160	T cells
MAFB	1.04e-163	-1.99871	0.035	0.156	3.12e-160	T cells
PKIB	1.94e-163	-3.20672	0.074	0.308	5.81e-160	T cells
NKILA	5.7e-163	1.3342	0.214	0.07	1.71e-159	T cells
DNAH12	4.54e-162	-3.47366	0.048	0.444	1.36e-158	T cells
SLAMF7	1.59e-160	1.42996	0.365	0.07	4.78e-157	T cells
NAMPT	2.15e-160	-2.62477	0.286	0.273	6.44e-157	T cells
DNAH11	4.16e-160	-2.76594	0.036	0.458	1.25e-156	T cells
PCED1B	5.51e-160	3.04117	0.458	0.098	1.65e-156	T cells
TMBIM1	8.48e-160	-2.90734	0.19	0.3	2.54e-156	T cells
CMYA5	1.44e-159	-3.11164	0.021	0.271	4.33e-156	T cells
DNAH7	7.02e-159	-2.51063	0.056	0.465	2.11e-155	T cells
IL10	1.34e-158	0.504116	0.158	0.038	4.03e-155	T cells
FGR	2.2e-158	0.353811	0.125	0.039	6.59e-155	T cells
SLC38A1	2.49e-158	1.91948	0.535	0.202	7.46e-155	T cells
LINC00852	1.06e-157	2.02556	0.384	0.136	3.17e-154	T cells
FURIN	1.13e-157	1.86986	0.3	0.191	3.4e-154	T cells
USP13	5.14e-157	-0.85493	0.058	0.161	1.54e-153	T cells
AVIL	1.1e-156	-0.746796	0.126	0.24	3.29e-153	T cells
ABL2	4.46e-156	-0.83548	0.086	0.28	1.34e-152	T cells
MCOLN2	7.29e-155	1.9883	0.519	0.038	2.19e-151	T cells
FAM89B	1.62e-154	2.21159	0.454	0.21	4.85e-151	T cells
NDRG2	2.19e-154	-4.10573	0.026	0.419	6.56e-151	T cells
RARRES1	3.25e-154	-7.62245	0.003	0.215	9.75e-151	T cells
DNAH9	7.19e-154	-2.19874	0.029	0.458	2.16e-150	T cells
SYT12	2.8e-153	0.519722	0.018	0.128	8.39e-150	T cells
RP11-713M15.1	3.2e-153	2.36735	0.325	0.038	9.6e-150	T cells
BIN1	6.16e-153	3.20391	0.455	0.157	1.85e-149	T cells
EFCAB1	8.09e-153	-1.43656	0.056	0.491	2.43e-149	T cells
SPINK7	9.67e-153	-2.99885	0.46	0.306	2.9e-149	T cells
FBXL16	1.62e-152	2.04837	0.379	0.041	4.85e-149	T cells
COL18A1	2.39e-152	1.13007	0.442	0.074	7.18e-149	T cells
SLC23A1	6.08e-152	-2.78374	0.057	0.309	1.82e-148	T cells
GPR155	2.22e-151	0.88638	0.345	0.262	6.66e-148	T cells
HUS1B	4.67e-151	1.77336	0.356	0.075	1.4e-147	T cells
FAM81B	5.42e-151	-1.58315	0.065	0.492	1.63e-147	T cells
NEK10	9.77e-151	-1.80164	0.052	0.473	2.93e-147	T cells
RP11-1143G9.4	1.68e-150	-2.10784	0.176	0.097	5.05e-147	T cells
SNAI1	5.51e-150	1.15868	0.2	0.068	1.65e-146	T cells
CFAP43	9.96e-149	-2.25118	0.046	0.464	2.99e-145	T cells
PDE4B	1.28e-148	1.23359	0.476	0.042	3.84e-145	T cells
NWD1	1.67e-148	-1.95382	0.059	0.472	5.01e-145	T cells
DBN1	2.76e-148	2.18643	0.477	0.106	8.27e-145	T cells
DYNC2H1	4.75e-148	-2.18045	0.079	0.449	1.43e-144	T cells
ARMC3	1.03e-147	-1.61362	0.045	0.491	3.09e-144	T cells
CRTAM	1.92e-147	3.93386	0.465	0.036	5.76e-144	T cells
RGS16	1.93e-147	2.53005	0.499	0.046	5.79e-144	T cells
RP11-678G14.2	2.24e-147	-1.92974	0.313	0.148	6.72e-144	T cells
SNX10	2.73e-147	1.09107	0.483	0.089	8.18e-144	T cells
RFX3	4.07e-147	-1.5087	0.08	0.475	1.22e-143	T cells
CFAP45	7.87e-147	-1.49707	0.076	0.485	2.36e-143	T cells
SOX9	1.31e-146	-3.36689	0.043	0.293	3.93e-143	T cells
S100A7	5.14e-146	-1.57696	0.468	0.313	1.54e-142	T cells
RP11-166P13.4	7.22e-146	1.85196	0.202	0.128	2.17e-142	T cells
GOLIM4	7.42e-146	2.3956	0.263	0.209	2.23e-142	T cells
GAREM2	1.43e-143	0.931185	0.337	0.098	4.29e-140	T cells
WDR66	1.47e-143	-1.52881	0.06	0.479	4.41e-140	T cells
PRKCA	5.82e-143	1.82743	0.405	0.14	1.75e-139	T cells
CCL22	1.31e-141	-2.1735	0.129	0.088	3.94e-138	T cells
ATP12A	4.33e-141	-5.0932	0.01	0.277	1.3e-137	T cells
AC092301.3	4.55e-141	1.24949	0.339	0.135	1.36e-137	T cells
CDCA7	2.4e-140	2.6603	0.262	0.035	7.2e-137	T cells
C4orf26	2.75e-140	-0.389308	0.203	0.117	8.26e-137	T cells
TUBA4B	3.18e-140	-1.2894	0.048	0.482	9.55e-137	T cells
HOXB2	4.34e-140	2.40467	0.502	0.04	1.3e-136	T cells
RAB30	5.51e-140	1.1953	0.406	0.101	1.65e-136	T cells
C9orf142	6.56e-140	3.11681	0.565	0.291	1.97e-136	T cells
CCDC190	7.32e-140	-1.80777	0.038	0.464	2.2e-136	T cells
ZFP36	7.49e-140	1.02197	0.46	0.298	2.25e-136	T cells
CKS2	1.51e-139	1.20489	0.391	0.155	4.54e-136	T cells
GABRP	2.17e-139	-5.52794	0.003	0.273	6.52e-136	T cells
LINC00520	2.48e-139	-3.33317	0.39	0.207	7.44e-136	T cells
SOCS2	9.87e-139	2.01718	0.394	0.089	2.96e-135	T cells
PIEZO1	6.41e-138	1.70738	0.439	0.152	1.92e-134	T cells
RTKN2	1.19e-137	0.941953	0.036	0.11	3.56e-134	T cells
FANK1	1.61e-136	-1.1216	0.067	0.487	4.83e-133	T cells
RABL2B	1.84e-136	-1.45719	0.063	0.46	5.52e-133	T cells
CTGF	1.91e-136	-5.1762	0.023	0.426	5.72e-133	T cells
GDF11	1.94e-136	2.46517	0.261	0.096	5.83e-133	T cells
TSPAN8	1.49e-135	-5.14686	0.022	0.243	4.46e-132	T cells
AP001046.5	1.96e-135	1.16306	0.356	0.103	5.87e-132	T cells
AP003774.1	2.07e-135	2.77721	0.434	0.093	6.2e-132	T cells
INPP5D	3.07e-135	1.60164	0.483	0.13	9.2e-132	T cells
CKB	4.31e-135	-3.27461	0.04	0.428	1.29e-131	T cells
RP11-605B16.1	5.85e-135	-2.53977	0.263	0.153	1.76e-131	T cells
LMOD3	5.5e-134	1.65787	0.489	0.069	1.65e-130	T cells
PTTG1	1.92e-133	1.72404	0.417	0.116	5.75e-130	T cells
WNT10A	2.41e-133	1.39225	0.306	0.029	7.24e-130	T cells
KCNK6	2.75e-133	-0.297252	0.221	0.188	8.25e-130	T cells
ZNF295-AS1	5.48e-133	-3.60213	0.109	0.328	1.64e-129	T cells
TEKT1	9.04e-133	-1.58465	0.038	0.483	2.71e-129	T cells
GIMAP8	1.48e-132	3.39045	0.476	0.023	4.44e-129	T cells
APOBEC3H	5.34e-132	3.19687	0.277	0.048	1.6e-128	T cells
CTSD	5.86e-132	-4.78567	0.182	0.374	1.76e-128	T cells
NAP1L6	7.47e-132	0.330248	0.147	0.124	2.24e-128	T cells
TFR2	1.17e-131	1.62657	0.211	0.088	3.5e-128	T cells
RP4-728D4.2	1.58e-131	2.58249	0.249	0.097	4.75e-128	T cells
CTD-2017C7.1	1.92e-131	1.42731	0.155	0.079	5.75e-128	T cells
CFAP70	3.28e-131	-2.70568	0.064	0.456	9.85e-128	T cells
SRGAP3-AS2	1.59e-130	-2.80024	0.062	0.33	4.78e-127	T cells
CEP126	2.58e-130	-1.70344	0.08	0.463	7.74e-127	T cells
ANKRD18A	2.75e-130	-3.44386	0.057	0.311	8.24e-127	T cells
SPEF2	4.31e-130	-1.73299	0.129	0.466	1.29e-126	T cells
HOTAIRM1	1.45e-129	1.91709	0.476	0.097	4.35e-126	T cells
SGK223	1.66e-129	0.729731	0.183	0.122	4.98e-126	T cells
BRCA2	2.49e-129	1.38207	0.365	0.128	7.48e-126	T cells
AQP5	2.81e-129	-7.64954	0.005	0.218	8.43e-126	T cells
KIAA0101	3.13e-129	0.251695	0.034	0.163	9.39e-126	T cells
BID	4.9e-129	-1.89548	0.251	0.27	1.47e-125	T cells
ICAM2	1.97e-128	2.0099	0.327	0.071	5.92e-125	T cells
IPCEF1	3.31e-128	2.74758	0.438	0.103	9.92e-125	T cells
HELB	4.94e-128	3.13364	0.476	0.136	1.48e-124	T cells
RP11-302B13.5	1.2e-127	0.568522	0.136	0.063	3.6e-124	T cells
ERBB4	1.74e-127	-2.62017	0.042	0.312	5.23e-124	T cells
RP11-147L13.14	3.53e-127	1.15483	0.129	0.097	1.06e-123	T cells
SYNE1	3.85e-127	-2.74434	0.207	0.439	1.16e-123	T cells
LTA	7.55e-127	2.02425	0.356	0.068	2.26e-123	T cells
OSTF1	1.14e-126	3.64943	0.567	0.329	3.41e-123	T cells
NEK5	1.67e-126	-1.48855	0.057	0.473	5e-123	T cells
AKR1C1	9.79e-126	-5.75088	0.003	0.286	2.94e-122	T cells
DOK6	1.55e-125	1.73872	0.25	0.022	4.65e-122	T cells
ADAM28	2.07e-125	-4.75904	0.068	0.224	6.21e-122	T cells
RP11-866E20.3	8.85e-125	-2.43819	0.411	0.19	2.66e-121	T cells
TPM2	2.6e-124	-2.94354	0.107	0.313	7.79e-121	T cells
PFKFB3	2.64e-124	0.937869	0.366	0.146	7.93e-121	T cells
MORN5	4.51e-124	-1.85493	0.047	0.472	1.35e-120	T cells
FAM131B	6.35e-124	1.98859	0.336	0.027	1.91e-120	T cells
PIP4K2A	2.7e-123	3.61883	0.474	0.229	8.09e-120	T cells
CCL3L3	3.46e-123	1.3435	0.259	0.038	1.04e-119	T cells
EGLN3	5.55e-123	-2.83939	0.057	0.334	1.66e-119	T cells
CCR5	8.62e-123	2.86514	0.48	0.036	2.58e-119	T cells
CFAP157	1.21e-122	-3.27328	0.053	0.434	3.63e-119	T cells
ZNF575	1.27e-121	1.13255	0.012	0.135	3.8e-118	T cells
RP11-867G23.8	1.95e-121	1.21013	0.167	0.156	5.84e-118	T cells
FAM177B	1.5e-120	-2.91228	0.613	0.411	4.49e-117	T cells
PECAM1	8.61e-120	1.01661	0.286	0.064	2.58e-116	T cells
TSGA10IP	1.07e-119	-2.87907	0.256	0.167	3.22e-116	T cells
WDR78	1.21e-119	-1.58953	0.025	0.475	3.64e-116	T cells
P2RY10	3.64e-119	4.19714	0.491	0.012	1.09e-115	T cells
CYFIP2	4.82e-119	2.83822	0.499	0.242	1.45e-115	T cells
MS4A8	1.45e-118	-1.79684	0.044	0.457	4.36e-115	T cells
GCLC	1.94e-118	-2.36448	0.121	0.425	5.82e-115	T cells
SNX20	2.73e-118	2.60129	0.494	0.042	8.19e-115	T cells
CXCL16	2.83e-118	-3.67726	0.013	0.3	8.48e-115	T cells
DEF6	1.02e-117	3.01679	0.463	0.174	3.05e-114	T cells
WDR54	1.07e-117	-1.35216	0.114	0.483	3.22e-114	T cells
APOBR	1.37e-117	1.75203	0.476	0.093	4.11e-114	T cells
TIGIT	1.6e-117	4.99592	0.49	0.005	4.8e-114	T cells
MUC1	1.96e-117	-8.27317	0.002	0.306	5.87e-114	T cells
KIFC3	2.08e-116	-1.4714	0.159	0.224	6.25e-113	T cells
ASF1B	3.65e-116	1.53692	0.288	0.068	1.09e-112	T cells
LRRC46	1.86e-115	-1.4518	0.054	0.47	5.58e-112	T cells
RP11-655M14.13	4.09e-115	0.530857	0.119	0.089	1.23e-111	T cells
MAP3K19	7.47e-115	-1.61588	0.029	0.466	2.24e-111	T cells
CTD-2371O3.2	9.09e-115	2.3242	0.148	0.056	2.73e-111	T cells
GPR19	1.19e-114	1.46055	0.36	0.374	3.58e-111	T cells
PLIN2	1.35e-114	0.442391	0.443	0.128	4.06e-111	T cells
ARID5B	1.66e-114	0.654524	0.17	0.354	4.99e-111	T cells
FGD3	1.81e-114	2.94363	0.506	0.099	5.44e-111	T cells
GADD45G	1.96e-114	2.48599	0.492	0.278	5.87e-111	T cells
RP11-347P5.1	2.41e-114	2.44145	0.484	0.07	7.24e-111	T cells
VSTM2L	6.09e-114	-2.50733	0.055	0.305	1.83e-110	T cells
GAB3	8.39e-114	2.75742	0.456	0.053	2.52e-110	T cells
CCDC152	1.28e-113	1.16277	0.145	0.144	3.85e-110	T cells
C1orf162	1.41e-113	0.64637	0.367	0.093	4.22e-110	T cells
HIPK1-AS1	3.07e-113	2.05038	0.1	0.197	9.21e-110	T cells
TXNIP	7.88e-113	1.03675	0.538	0.37	2.37e-109	T cells
LUZP2	2.32e-112	-3.36513	0.186	0.126	6.95e-109	T cells
SLC12A3	4.11e-112	-0.722595	0.25	0.127	1.23e-108	T cells
DIAPH2	4.62e-112	-1.1583	0.092	0.473	1.39e-108	T cells
RP11-977G19.12	1.16e-111	0.894078	0.21	0.129	3.49e-108	T cells
SEMA7A	1.49e-111	1.97374	0.52	0.049	4.46e-108	T cells
FAM227A	4.01e-111	-1.93819	0.055	0.46	1.2e-107	T cells
SPA17	7.46e-111	-1.5751	0.064	0.465	2.24e-107	T cells
ADGRG5	9.56e-111	2.20425	0.433	0.017	2.87e-107	T cells
ZNF239	1.13e-110	0.34044	0.008	0.11	3.38e-107	T cells
CATSPER4	1.35e-109	-3.04066	0.194	0.19	4.05e-106	T cells
RAB29	3.82e-109	1.04112	0.394	0.124	1.15e-105	T cells
LINC01116	4.22e-109	1.64891	0.305	0.087	1.27e-105	T cells
GAS6	1.46e-108	-2.34162	0.048	0.296	4.38e-105	T cells
F3	2.72e-108	-4.76806	0.004	0.301	8.15e-105	T cells
COX7A1	2.89e-108	-3.66631	0.072	0.306	8.66e-105	T cells
DTHD1	4.35e-108	-1.8553	0.067	0.463	1.31e-104	T cells
AC006449.2	9.4e-108	1.14136	0.299	0.1	2.82e-104	T cells
NUPR1	3.16e-107	-3.7707	0.049	0.409	9.47e-104	T cells
AGAP2	4.47e-107	3.96271	0.508	0.016	1.34e-103	T cells
RINL	1.15e-106	2.19503	0.245	0.149	3.44e-103	T cells
HIST1H1D	1.55e-106	1.82942	0.322	0.121	4.65e-103	T cells
TTLL10	4.25e-105	-1.71805	0.047	0.457	1.27e-101	T cells
AMDHD1	5.77e-105	1.10184	0.295	0.049	1.73e-101	T cells
IGFBP5	8.34e-105	-4.06039	0.022	0.43	2.5e-101	T cells
FHAD1	8.77e-105	-1.75872	0.032	0.469	2.63e-101	T cells
TPX2	1.79e-104	0.853845	0.026	0.101	5.37e-101	T cells
CD226	1.98e-104	2.85392	0.473	0.067	5.95e-101	T cells
PCSK1N	3.27e-104	-4.57466	0.027	0.278	9.82e-101	T cells
PLXND1	7.57e-103	2.05739	0.308	0.053	2.27e-99	T cells
ZNF354C	1.55e-102	1.26023	0.094	0.114	4.66e-99	T cells
RP4-583P15.10	1.82e-102	0.989754	0.234	0.098	5.47e-99	T cells
GATA3	2.66e-102	3.10662	0.458	0.08	7.99e-99	T cells
RASSF5	1.74e-101	1.67661	0.483	0.207	5.23e-98	T cells
CDYL2	5.12e-101	2.01382	0.41	0.102	1.54e-97	T cells
ADAM12	1.17e-100	2.35817	0.248	0.193	3.52e-97	T cells
FBP1	1.4e-100	-4.22511	0.009	0.309	4.2e-97	T cells
TNFSF4	1.42e-100	1.75766	0.289	0.101	4.25e-97	T cells
OMG	2.97e-100	-3.46295	0.037	0.435	8.92e-97	T cells
TRPV2	2.99e-100	2.03924	0.465	0.046	8.98e-97	T cells
SLC39A8	8.09e-100	0.315318	0.279	0.144	2.43e-96	T cells
LINC00685	3.98e-99	2.38846	0.211	0.208	1.19e-95	T cells
MFSD4	3.99e-99	-4.19375	0.007	0.299	1.2e-95	T cells
RP5-1028K7.2	2e-98	1.51426	0.218	0.089	6e-95	T cells
MAPK15	5.47e-98	-2.04429	0.035	0.447	1.64e-94	T cells
NRM	1.46e-97	1.29791	0.251	0.122	4.38e-94	T cells
RGS2	2.65e-97	0.549636	0.434	0.104	7.95e-94	T cells
MSC	6.79e-97	4.44081	0.507	0.011	2.04e-93	T cells
VAMP5	1.3e-96	-1.66181	0.345	0.277	3.91e-93	T cells
CFAP73	1.55e-96	-1.30928	0.057	0.476	4.66e-93	T cells
FTL	2.68e-96	-3.53063	0.213	0.394	8.04e-93	T cells
HNF1A	1.54e-94	-1.18823	0.31	0.157	4.63e-91	T cells
CENPF	2.97e-94	0.39331	0.087	0.189	8.92e-91	T cells
VSIG2	3.48e-94	-6.03184	0.002	0.274	1.04e-90	T cells
RGS9	3.77e-93	3.41146	0.472	0.012	1.13e-89	T cells
TMEM249	6.39e-93	-0.311774	0.171	0.103	1.92e-89	T cells
GIMAP2	1.47e-92	2.71684	0.268	0.074	4.4e-89	T cells
SLC43A3	2.04e-92	1.07816	0.389	0.117	6.11e-89	T cells
SGPP1	3.06e-92	1.59542	0.192	0.124	9.17e-89	T cells
GSTA2	2.55e-91	-5.85803	0.016	0.391	7.64e-88	T cells
CYP3A5	2.95e-91	-0.440469	0.115	0.146	8.85e-88	T cells
TCTEX1D4	3.27e-91	-2.28896	0.039	0.449	9.82e-88	T cells
SPON1	5.74e-90	1.21039	0.174	0.104	1.72e-86	T cells
CCDC153	7.08e-90	-1.53873	0.054	0.466	2.12e-86	T cells
LYPD2	7.87e-90	-6.35513	0.002	0.232	2.36e-86	T cells
TTYH2	9.52e-90	-0.882627	0.007	0.106	2.86e-86	T cells
RP11-553L6.2	1.3e-89	2.69582	0.284	0.022	3.91e-86	T cells
ODC1	1.5e-89	2.83508	0.501	0.339	4.5e-86	T cells
PIGB	1.65e-89	2.27655	0.235	0.158	4.95e-86	T cells
HOXB4	6.89e-89	3.11846	0.475	0.022	2.07e-85	T cells
CENPP	1.11e-88	1.97935	0.175	0.134	3.34e-85	T cells
NME5	1.77e-88	-1.39494	0.078	0.467	5.3e-85	T cells
BZRAP1-AS1	3.51e-88	2.20754	0.24	0.128	1.05e-84	T cells
KB-1732A1.1	7.18e-88	1.68477	0.197	0.108	2.15e-84	T cells
LRFN1	1.39e-87	2.74032	0.288	0.069	4.17e-84	T cells
RP11-290C10.1	1.84e-87	1.56032	0.182	0.053	5.52e-84	T cells
SLC5A8	2.71e-87	-4.09487	0.003	0.296	8.14e-84	T cells
LRRC7	8.85e-87	1.88127	0.299	0.424	2.66e-83	T cells
CLDN23	1.01e-86	-2.50008	0.031	0.325	3.02e-83	T cells
DNAH6	1.06e-86	-2.01703	0.033	0.449	3.19e-83	T cells
GLRX	1.26e-84	-1.83455	0.152	0.346	3.79e-81	T cells
CTD-2020K17.1	1.37e-84	2.59568	0.441	0.063	4.12e-81	T cells
LPXN	3.73e-84	2.59138	0.432	0.128	1.12e-80	T cells
SLC26A2	4.18e-84	-3.57591	0.059	0.296	1.25e-80	T cells
TNFRSF9	1.15e-83	3.8645	0.438	0.013	3.44e-80	T cells
S100P	1.27e-83	-8.33704	0.01	0.21	3.81e-80	T cells
OXNAD1	3.69e-83	4.35135	0.5	0.158	1.11e-79	T cells
ALDH2	3.96e-83	-2.98115	0.015	0.408	1.19e-79	T cells
RP1	5.27e-83	-3.78798	0.05	0.437	1.58e-79	T cells
FOXJ1	5.97e-83	-1.38476	0.081	0.467	1.79e-79	T cells
CFAP126	1.07e-82	-1.57787	0.069	0.455	3.22e-79	T cells
CPLX1	2.02e-82	1.2821	0.233	0.041	6.05e-79	T cells
ANKRD36	5.93e-82	-1.12606	0.275	0.321	1.78e-78	T cells
ELMO1	1.12e-81	1.5617	0.291	0.081	3.36e-78	T cells
SOD2	1.52e-81	-5.63299	0.192	0.346	4.57e-78	T cells
BAMBI	4.39e-81	-0.811183	0.11	0.291	1.32e-77	T cells
RP11-398K22.12	5.4e-81	2.43316	0.37	0.097	1.62e-77	T cells
PSORS1C2	6.07e-81	-2.95611	0.257	0.161	1.82e-77	T cells
CD70	9.46e-81	2.84588	0.407	0.018	2.84e-77	T cells
LINC00304	1.03e-80	1.92411	0.411	0.038	3.1e-77	T cells
ZFYVE28	2.63e-80	3.6193	0.416	0.157	7.88e-77	T cells
ALDH1L1	1.11e-79	-2.30755	0.027	0.425	3.32e-76	T cells
SCUBE1	1.62e-79	3.53064	0.34	0.019	4.87e-76	T cells
AC021188.4	1.74e-79	2.48551	0.346	0.063	5.23e-76	T cells
CHI3L2	2.06e-79	2.9882	0.495	0.036	6.18e-76	T cells
ATP1A3	2.69e-79	3.32525	0.516	0.024	8.07e-76	T cells
TPRG1	7.95e-79	2.28389	0.424	0.097	2.38e-75	T cells
ZXDA	1.64e-78	1.61341	0.042	0.122	4.91e-75	T cells
HES6	2.6e-78	-2.07339	0.111	0.225	7.79e-75	T cells
HCG15	3.22e-78	-2.93955	0.136	0.132	9.66e-75	T cells
PCAT29	3.4e-78	2.15065	0.161	0.183	1.02e-74	T cells
HS3ST3B1	5.06e-78	1.05621	0.193	0.12	1.52e-74	T cells
C10orf91	1.78e-77	1.61611	0.142	0.115	5.33e-74	T cells
CTSL	4.36e-77	-5.4725	0.016	0.388	1.31e-73	T cells
MTHFD2	1.26e-76	0.688441	0.415	0.136	3.79e-73	T cells
POU3F1	3.3e-76	1.54543	0.191	0.062	9.9e-73	T cells
NUSAP1	3.95e-76	0.987913	0.146	0.084	1.18e-72	T cells
ITM2A	5.6e-76	2.40319	0.507	0.175	1.68e-72	T cells
MYC	1.15e-75	0.94255	0.322	0.13	3.45e-72	T cells
MZB1	4.23e-75	1.15886	0.22	0.078	1.27e-71	T cells
EGR3	5.66e-75	0.733492	0.175	0.077	1.7e-71	T cells
KIF21B	6.09e-75	2.65589	0.453	0.066	1.83e-71	T cells
HOXB-AS1	7.11e-75	-0.769807	0.272	0.193	2.13e-71	T cells
SCD	8.67e-75	-1.02418	0.043	0.221	2.6e-71	T cells
IL21R	1.53e-74	2.82781	0.306	0.031	4.58e-71	T cells
MAATS1	1.67e-74	-1.53768	0.041	0.445	5.01e-71	T cells
KLF4	1.17e-73	-3.64437	0.027	0.291	3.5e-70	T cells
CD74	1.74e-73	-5.58216	0.112	0.308	5.22e-70	T cells
KIR2DL4	2.8e-73	5.25591	0.332	0.002	8.39e-70	T cells
CFAP46	3.64e-73	-2.28378	0.045	0.437	1.09e-69	T cells
EGR2	3.65e-73	0.739824	0.3	0.094	1.09e-69	T cells
PDLIM4	7.11e-73	-1.81654	0.041	0.438	2.13e-69	T cells
ARL4D	1.32e-72	-1.06943	0.063	0.148	3.97e-69	T cells
LYAR	2.08e-72	4.04248	0.442	0.192	6.25e-69	T cells
S100A10	4.73e-72	-3.45326	0.229	0.428	1.42e-68	T cells
PPIL6	6.77e-72	-1.81216	0.031	0.459	2.03e-68	T cells
RIOK3	1.05e-71	-2.07173	0.234	0.415	3.15e-68	T cells
SESN3	2.14e-71	0.670105	0.131	0.154	6.42e-68	T cells
AC137932.4	4.54e-71	1.70923	0.254	0.104	1.36e-67	T cells
FAM216B	7.46e-71	-1.81876	0.074	0.463	2.24e-67	T cells
STK33	9.31e-71	-1.50031	0.041	0.46	2.79e-67	T cells
ARHGAP25	3.25e-70	2.40257	0.333	0.121	9.75e-67	T cells
SCGB2A1	3.59e-70	-4.4507	0.017	0.404	1.08e-66	T cells
CCDC30	3.65e-70	-1.80776	0.076	0.452	1.09e-66	T cells
MAD2L2	4.82e-70	2.38296	0.332	0.156	1.45e-66	T cells
CARS	8.7e-70	-1.75952	0.104	0.429	2.61e-66	T cells
AC018816.3	1.08e-69	0.267424	0.178	0.118	3.25e-66	T cells
OSM	2.2e-69	0.489652	0.163	0.028	6.61e-66	T cells
LA16c-358B7.3	2.78e-69	1.67136	0.285	0.106	8.35e-66	T cells
FAM117A	5.53e-69	2.19678	0.272	0.182	1.66e-65	T cells
C12orf75	2.46e-68	-1.44635	0.189	0.461	7.38e-65	T cells
CD244	6.38e-68	4.77375	0.485	0.014	1.91e-64	T cells
IL33	1.31e-67	-3.67886	0.034	0.317	3.94e-64	T cells
LYZ	5.94e-67	-4.47914	0.007	0.263	1.78e-63	T cells
TNIK	6.63e-67	2.74321	0.457	0.124	1.99e-63	T cells
MT-ND5	1.26e-66	-2.56177	0.242	0.396	3.77e-63	T cells
MAFF	1.38e-66	-1.60132	0.161	0.259	4.15e-63	T cells
CCDC39	1.69e-66	-1.41252	0.034	0.46	5.07e-63	T cells
ZBBX	4.3e-66	-1.57024	0.054	0.451	1.29e-62	T cells
DNAH3	5.41e-66	-1.91941	0.036	0.439	1.62e-62	T cells
LRRC10B	1.27e-65	-1.37624	0.043	0.453	3.81e-62	T cells
GIMAP5	1.58e-65	3.79109	0.279	0.019	4.73e-62	T cells
TGFBR3L	6.33e-64	2.89477	0.408	0.041	1.9e-60	T cells
PRKAR2B	8.72e-64	-3.31507	0.014	0.303	2.62e-60	T cells
CDKN2A	1.14e-63	-2.00014	0.086	0.263	3.42e-60	T cells
PPA1	1.51e-63	-1.64555	0.356	0.353	4.53e-60	T cells
EHD1	1.99e-63	1.09848	0.428	0.219	5.97e-60	T cells
KLHL6	3.18e-63	-0.79013	0.119	0.444	9.54e-60	T cells
TFRC	3.4e-63	0.32921	0.315	0.29	1.02e-59	T cells
SEMA3F-AS1	5.87e-63	0.713922	0.199	0.11	1.76e-59	T cells
PLXNC1	8.99e-63	1.19969	0.422	0.093	2.7e-59	T cells
RP11-367G6.3	3.07e-62	3.16748	0.425	0.014	9.21e-59	T cells
LAT2	4.66e-62	0.633099	0.213	0.067	1.4e-58	T cells
EPB42	4.82e-62	1.41152	0.234	0.126	1.45e-58	T cells
DUSP10	5.09e-62	-1.98766	0.135	0.263	1.53e-58	T cells
CYP2A13	6.2e-62	-3.89324	0.011	0.278	1.86e-58	T cells
DUSP14	6.3e-62	-2.04389	0.061	0.43	1.89e-58	T cells
TRAF1	1.05e-61	1.65145	0.42	0.088	3.16e-58	T cells
ADARB1	1.82e-61	2.362	0.365	0.122	5.45e-58	T cells
SLC13A3	2.28e-61	-2.10762	0.024	0.349	6.85e-58	T cells
DPF3	3.39e-61	3.59259	0.347	0.039	1.02e-57	T cells
CD55	6.59e-61	-6.5178	0.076	0.295	1.98e-57	T cells
BPIFB1	1.09e-60	-5.48848	0.003	0.198	3.27e-57	T cells
RNU11	1.54e-60	1.39322	0.292	0.07	4.63e-57	T cells
GSTA3	2.43e-60	-2.62596	0.055	0.349	7.3e-57	T cells
CACNG6	6.56e-60	-2.31946	0.058	0.345	1.97e-56	T cells
MAFK	1.94e-59	-0.946106	0.166	0.254	5.82e-56	T cells
HSP90AA1	2.17e-59	2.48026	0.518	0.436	6.51e-56	T cells
GLTP	3.38e-59	-1.01642	0.244	0.35	1.01e-55	T cells
BZW1	6.55e-59	-1.14794	0.516	0.373	1.97e-55	T cells
LDLRAD1	1.12e-58	-1.67159	0.028	0.446	3.37e-55	T cells
OXTR	2.67e-58	-4.01338	0.025	0.334	8e-55	T cells
CH17-264L24.1	3.37e-58	1.31173	0.093	0.108	1.01e-54	T cells
ATF3	4.21e-58	0.959828	0.302	0.311	1.26e-54	T cells
EPAS1	7.55e-58	-6.82523	0.034	0.235	2.26e-54	T cells
PRKACB	9.98e-58	3.08964	0.468	0.127	2.99e-54	T cells
LINC01436	2.05e-57	-3.97919	0.055	0.297	6.15e-54	T cells
PALLD	3.44e-57	-2.99517	0.055	0.418	1.03e-53	T cells
TNFAIP2	7.27e-57	-5.95948	0.004	0.305	2.18e-53	T cells
PRSS21	1.29e-56	2.15311	0.209	0.02	3.87e-53	T cells
SDCBP2	3.77e-56	-5.41679	0.006	0.302	1.13e-52	T cells
RAB27A	4.39e-56	3.27288	0.487	0.27	1.32e-52	T cells
P2RX7	4.48e-56	1.62376	0.277	0.093	1.35e-52	T cells
RP11-25K19.1	9.43e-56	2.936	0.335	0.08	2.83e-52	T cells
IRAK2	1.34e-55	0.845359	0.221	0.114	4.01e-52	T cells
TIMP1	1.97e-55	-3.2234	0.178	0.286	5.92e-52	T cells
ENKUR	1.99e-55	-1.29758	0.063	0.458	5.97e-52	T cells
MIATNB	2.9e-55	2.42198	0.419	0.098	8.71e-52	T cells
DYNLRB2	5.75e-55	-1.52729	0.066	0.451	1.72e-51	T cells
LINC01358	1.58e-54	1.33072	0.21	0.058	4.75e-51	T cells
KRT7	1.69e-54	-8.5553	0.002	0.233	5.07e-51	T cells
ECI2	2.72e-54	0.733634	0.19	0.265	8.16e-51	T cells
TBX21	3.65e-54	4.08329	0.34	0.005	1.09e-50	T cells
SLC9B2	3.07e-53	1.78697	0.356	0.068	9.21e-50	T cells
JAKMIP1	1.13e-52	4.94978	0.453	0.004	3.39e-49	T cells
METRN	2.15e-52	-2.1176	0.108	0.412	6.45e-49	T cells
ACSL1	2.57e-52	-1.78737	0.055	0.28	7.72e-49	T cells
DNAH10	4.74e-52	-2.102	0.045	0.432	1.42e-48	T cells
C10orf107	6.32e-52	-1.528	0.033	0.452	1.9e-48	T cells
SLC16A7	1.61e-51	0.586469	0.365	0.157	4.82e-48	T cells
UGT2A1	1.92e-51	-6.16209	0.005	0.291	5.77e-48	T cells
CTSZ	1.93e-51	-3.85968	0.153	0.397	5.79e-48	T cells
SYNGR3	3.49e-51	2.98861	0.466	0.028	1.05e-47	T cells
KHK	4.05e-51	2.50443	0.323	0.036	1.22e-47	T cells
ABHD5	4.54e-51	-0.365185	0.206	0.245	1.36e-47	T cells
TMOD1	6.63e-51	0.835279	0.481	0.468	1.99e-47	T cells
CFAP53	2.71e-50	-1.55024	0.063	0.452	8.14e-47	T cells
GABARAPL1	3.1e-50	1.29037	0.41	0.249	9.31e-47	T cells
MNS1	2.11e-49	-1.60497	0.068	0.45	6.34e-46	T cells
AP003419.16	4.04e-48	0.717313	0.11	0.085	1.21e-44	T cells
GNE	4.49e-48	-3.66435	0.05	0.279	1.35e-44	T cells
DNAJB1	5.45e-48	2.63779	0.498	0.349	1.64e-44	T cells
NFATC2	9.25e-48	3.20601	0.337	0.206	2.77e-44	T cells
RP4-671O14.7	1.29e-47	1.23798	0.19	0.051	3.88e-44	T cells
TSPAN5	1.54e-47	2.68837	0.308	0.13	4.61e-44	T cells
SNHG7	1.58e-47	2.10825	0.457	0.303	4.75e-44	T cells
APOD	1.75e-47	-3.44264	0.029	0.401	5.25e-44	T cells
UNQ6494	1.83e-47	1.1537	0.289	0.195	5.48e-44	T cells
VASP	4.49e-47	0.31862	0.465	0.285	1.35e-43	T cells
NPHP1	6.05e-47	-1.46315	0.034	0.448	1.81e-43	T cells
RHOG	1.06e-46	0.395281	0.367	0.184	3.17e-43	T cells
LCTL	1.31e-46	1.1808	0.099	0.116	3.93e-43	T cells
TLE3	2.02e-46	1.68713	0.238	0.209	6.06e-43	T cells
RBP1	4.51e-46	-3.86208	0.01	0.389	1.35e-42	T cells
ATP1B2	8.44e-46	2.32078	0.113	0.042	2.53e-42	T cells
CES4A	1.62e-45	-2.71189	0.049	0.422	4.87e-42	T cells
AKR1B10	2.67e-45	-4.93452	0.04	0.305	8e-42	T cells
KCNK12	4.96e-45	2.21747	0.145	0.084	1.49e-41	T cells
TYW1B	6.73e-45	1.41033	0.247	0.13	2.02e-41	T cells
OTULIN	1.53e-44	3.21539	0.267	0.205	4.59e-41	T cells
LMO4	1.86e-44	-2.51041	0.224	0.337	5.58e-41	T cells
RP11-344P13.6	2.76e-44	2.60333	0.324	0.14	8.28e-41	T cells
RP11-473I1.5	3.71e-44	2.76068	0.258	0.128	1.11e-40	T cells
CRYM	3.78e-44	-5.28219	0.004	0.312	1.13e-40	T cells
PHF19	5.29e-44	2.22712	0.306	0.098	1.59e-40	T cells
TYMP	5.58e-44	-4.28612	0.252	0.397	1.67e-40	T cells
CHST11	7.09e-44	2.92959	0.359	0.181	2.13e-40	T cells
AIP	9.78e-44	3.03759	0.45	0.198	2.93e-40	T cells
CTB-55O6.12	1.35e-43	1.17506	0.138	0.156	4.04e-40	T cells
PIK3R5	1.57e-43	1.81038	0.436	0.027	4.7e-40	T cells
ST3GAL4	1.72e-43	-4.1377	0.027	0.23	5.17e-40	T cells
HLA-DRA	2.57e-42	-4.61084	0.05	0.284	7.7e-39	T cells
MYO7A	2.58e-42	2.56292	0.345	0.077	7.75e-39	T cells
FAM129A	3.18e-42	0.334129	0.321	0.317	9.53e-39	T cells
ULBP2	3.3e-42	1.84792	0.364	0.069	9.91e-39	T cells
SLC43A1	6.46e-42	2.79305	0.262	0.038	1.94e-38	T cells
ATG9B	6.54e-42	-1.83852	0.07	0.367	1.96e-38	T cells
AGR3	6.91e-42	-3.44578	0.024	0.416	2.07e-38	T cells
S1PR3	1.66e-41	0.66826	0.105	0.106	4.99e-38	T cells
HIST1H1C	2.03e-41	-1.59737	0.179	0.289	6.09e-38	T cells
NOTCH1	2.38e-41	1.24719	0.383	0.105	7.15e-38	T cells
RP11-66H6.3	2.6e-40	0.967855	0.157	0.098	7.8e-37	T cells
TOX2	4.9e-40	4.25812	0.478	0.005	1.47e-36	T cells
RBPJ	5.3e-40	3.31149	0.504	0.379	1.59e-36	T cells
IL16	5.81e-40	3.13282	0.407	0.222	1.74e-36	T cells
TCTEX1D1	6.22e-40	-1.50517	0.032	0.436	1.87e-36	T cells
AC069363.1	6.71e-40	3.83691	0.324	0.012	2.01e-36	T cells
YPEL5	8.52e-40	2.71394	0.513	0.382	2.56e-36	T cells
FABP5	1.27e-39	-1.42989	0.393	0.252	3.81e-36	T cells
RAB3B	1.8e-39	-2.23872	0.101	0.373	5.4e-36	T cells
CFAP52	2.63e-39	-1.15931	0.052	0.451	7.9e-36	T cells
AKAP7	6.95e-39	1.78118	0.344	0.12	2.08e-35	T cells
HSPA2	8.45e-39	1.82516	0.256	0.225	2.54e-35	T cells
AKAP14	8.6e-39	-1.96622	0.047	0.443	2.58e-35	T cells
ATM	9.73e-39	2.95908	0.417	0.324	2.92e-35	T cells
EPHA2	1.23e-38	-3.38443	0.021	0.35	3.68e-35	T cells
C10orf54	2.61e-38	-0.677375	0.227	0.299	7.82e-35	T cells
MATN1-AS1	3.04e-38	2.1109	0.25	0.118	9.12e-35	T cells
CLECL1	3.47e-38	0.65554	0.217	0.025	1.04e-34	T cells
PDE1B	1.04e-37	2.98268	0.403	0.013	3.12e-34	T cells
SPRY2	1.07e-37	2.24146	0.161	0.158	3.21e-34	T cells
AC058791.1	5.41e-37	1.63047	0.345	0.188	1.62e-33	T cells
TCTEX1D2	6.03e-37	-1.60622	0.065	0.439	1.81e-33	T cells
RSPH9	6.48e-37	-1.68913	0.035	0.439	1.94e-33	T cells
TMEM106B	6.79e-37	-2.28616	0.176	0.396	2.04e-33	T cells
AOAH	1.4e-36	2.02728	0.452	0.038	4.21e-33	T cells
RAB3A	2.85e-36	0.907184	0.286	0.092	8.54e-33	T cells
AHNAK2	2.98e-36	-3.23603	0.069	0.348	8.93e-33	T cells
PLTP	4.34e-36	-2.94837	0.028	0.415	1.3e-32	T cells
ACP5	4.59e-36	-0.538633	0.274	0.099	1.38e-32	T cells
CBR1	9.51e-36	-3.46187	0.061	0.397	2.85e-32	T cells
ZCCHC18	1.59e-35	2.17077	0.148	0.062	4.76e-32	T cells
CH17-373J23.1	1.81e-35	2.26822	0.426	0.053	5.42e-32	T cells
SLC35F2	2.53e-35	1.88753	0.386	0.078	7.6e-32	T cells
ADCY7	5.18e-35	1.71184	0.438	0.074	1.55e-31	T cells
TSPAN19	1.5e-34	-1.68266	0.02	0.431	4.49e-31	T cells
DLEC1	1.84e-34	-2.25469	0.05	0.42	5.52e-31	T cells
ASB15	2.15e-34	1.39939	0.259	0.325	6.46e-31	T cells
MAP1A	2.51e-34	-1.85686	0.066	0.43	7.53e-31	T cells
SLC25A25	4.8e-34	-2.21446	0.14	0.317	1.44e-30	T cells
ZNF410	4.87e-34	1.85769	0.076	0.144	1.46e-30	T cells
IGFLR1	5.92e-34	1.48949	0.371	0.089	1.78e-30	T cells
PITX1	6.73e-34	-3.97541	0.016	0.389	2.02e-30	T cells
KLHL15	1.22e-33	1.50028	0.268	0.155	3.66e-30	T cells
TNFSF10	1.51e-33	-3.2109	0.145	0.373	4.52e-30	T cells
AC006369.2	1.68e-33	4.10379	0.431	0.003	5.05e-30	T cells
PRR29	1.99e-33	-1.53662	0.063	0.432	5.96e-30	T cells
SLC4A7	2.12e-33	2.30474	0.369	0.245	6.35e-30	T cells
TRAF5	2.5e-33	2.76593	0.414	0.181	7.49e-30	T cells
RP11-440L14.4	2.62e-33	0.85112	0.053	0.127	7.86e-30	T cells
ZBP1	4.69e-33	2.78005	0.43	0.06	1.41e-29	T cells
EPS8L1	1.12e-32	-3.89709	0.049	0.35	3.35e-29	T cells
CTC-425F1.4	1.42e-32	1.4648	0.243	0.122	4.25e-29	T cells
SFMBT2	2e-32	2.3894	0.398	0.053	6e-29	T cells
NT5M	2e-32	1.65194	0.171	0.074	6e-29	T cells
NR3C1	2.32e-32	1.83421	0.471	0.341	6.97e-29	T cells
MZF1-AS1	3.18e-32	1.92469	0.265	0.267	9.53e-29	T cells
MUCL1	5.83e-32	-2.72785	0.021	0.361	1.75e-28	T cells
INTS6	5.91e-32	2.13114	0.458	0.334	1.77e-28	T cells
CDKN3	7.96e-32	0.448928	0.054	0.104	2.39e-28	T cells
RNF157	2.08e-31	2.40055	0.317	0.097	6.24e-28	T cells
ENG	2.48e-31	0.373762	0.188	0.12	7.45e-28	T cells
CROCC	3.11e-31	-2.59774	0.088	0.406	9.32e-28	T cells
C11orf21	9.4e-31	1.88916	0.305	0.052	2.82e-27	T cells
LRMP	1.04e-30	0.881659	0.26	0.127	3.11e-27	T cells
CHN2	1.08e-30	2.19552	0.222	0.244	3.24e-27	T cells
INPP4A	1.91e-30	2.81264	0.311	0.214	5.74e-27	T cells
CERK	1.95e-30	2.25316	0.303	0.145	5.85e-27	T cells
PIK3R1	2.3e-30	2.51092	0.476	0.31	6.91e-27	T cells
RP11-23P13.6	2.51e-29	2.48518	0.32	0.035	7.52e-26	T cells
DDIT3	3.38e-29	1.28532	0.371	0.263	1.01e-25	T cells
ITPK1-AS1	4.88e-29	1.67777	0.177	0.038	1.46e-25	T cells
RP11-412D9.4	6.1e-29	2.45961	0.291	0.14	1.83e-25	T cells
CCDC114	8.17e-29	-1.76073	0.03	0.417	2.45e-25	T cells
PMAIP1	1.07e-28	0.817588	0.348	0.285	3.21e-25	T cells
C3	1.14e-28	-7.60103	0.004	0.24	3.43e-25	T cells
CTNNAL1	5.03e-28	-1.72356	0.04	0.414	1.51e-24	T cells
MT1X	5.81e-28	-3.21929	0.249	0.216	1.74e-24	T cells
CTD-2358C21.5	7.82e-28	0.993804	0.323	0.246	2.35e-24	T cells
GRAMD3	7.9e-28	-1.95701	0.095	0.353	2.37e-24	T cells
PRRG4	1.13e-27	-2.30201	0.051	0.426	3.4e-24	T cells
TCF7	2.34e-27	3.05539	0.4	0.173	7.02e-24	T cells
FAM46C	2.7e-27	3.39832	0.322	0.275	8.11e-24	T cells
GRK5	3.53e-27	2.38261	0.334	0.107	1.06e-23	T cells
FAM3D	3.56e-27	-4.16893	0.004	0.318	1.07e-23	T cells
WDR38	3.94e-27	-1.68896	0.038	0.439	1.18e-23	T cells
FAM129B	4.23e-27	-5.57752	0.014	0.379	1.27e-23	T cells
RP11-284N8.3	5.72e-27	3.72095	0.327	0.025	1.72e-23	T cells
PHACTR2	5.83e-27	0.89006	0.289	0.368	1.75e-23	T cells
CTA-212A2.3	9.47e-27	-0.523618	0.337	0.279	2.84e-23	T cells
IFITM1	1.52e-26	2.53233	0.327	0.161	4.57e-23	T cells
IL18R1	1.67e-26	2.15635	0.369	0.121	5e-23	T cells
SIGLEC10	1.71e-26	-0.49936	0.107	0.069	5.13e-23	T cells
BHLHE40	1.73e-26	0.286203	0.312	0.277	5.2e-23	T cells
CFAP100	1.89e-26	-2.23172	0.064	0.42	5.67e-23	T cells
SGTB	2.63e-26	1.75055	0.324	0.133	7.88e-23	T cells
PYGM	3.39e-26	2.20187	0.324	0.043	1.02e-22	T cells
DCDC1	3.92e-26	-1.67848	0.044	0.43	1.18e-22	T cells
TPM4	7.05e-26	-1.47666	0.388	0.301	2.11e-22	T cells
CD160	7.79e-26	4.27424	0.407	0.014	2.34e-22	T cells
ZNF683	8.13e-26	5.25909	0.467	0.005	2.44e-22	T cells
C11orf70	1.41e-25	-1.71614	0.026	0.435	4.24e-22	T cells
CDHR4	1.67e-25	-2.143	0.036	0.415	5e-22	T cells
XIST	2.01e-25	1.55591	0.487	0.381	6.04e-22	T cells
SPARCL1	2.36e-25	-5.33897	0.016	0.286	7.09e-22	T cells
CD101	3.26e-25	3.19174	0.417	0.054	9.77e-22	T cells
POMT2	7.24e-25	-2.19548	0.062	0.367	2.17e-21	T cells
LDLR	1.07e-24	0.828976	0.149	0.314	3.22e-21	T cells
TBC1D31	1.13e-24	3.65043	0.373	0.151	3.4e-21	T cells
ANGPT2	2.06e-24	1.83255	0.295	0.098	6.19e-21	T cells
XBP1	3.36e-24	-5.07275	0.23	0.318	1.01e-20	T cells
RP3-428L16.2	3.58e-24	2.16043	0.303	0.151	1.08e-20	T cells
AKAP5	3.93e-24	2.30204	0.355	0.069	1.18e-20	T cells
WTAP	1.34e-23	0.490218	0.389	0.363	4.02e-20	T cells
NTHL1	1.53e-23	-2.19339	0.094	0.281	4.58e-20	T cells
WARS	1.61e-23	-2.93545	0.102	0.37	4.84e-20	T cells
MTRNR2L1	1.94e-23	-1.7053	0.079	0.106	5.82e-20	T cells
HIST1H1B	2.54e-23	1.19196	0.106	0.069	7.61e-20	T cells
STMN1	2.64e-23	-0.812901	0.181	0.224	7.93e-20	T cells
CTXN1	2.94e-23	-1.68539	0.031	0.433	8.82e-20	T cells
BEST4	4.68e-23	-3.72091	0.041	0.399	1.4e-19	T cells
FAM105A	1.04e-22	1.05835	0.362	0.1	3.11e-19	T cells
OASL	1.17e-22	2.96884	0.411	0.117	3.5e-19	T cells
RGCC	1.71e-22	1.98567	0.36	0.356	5.12e-19	T cells
MT-ND4L	3.57e-22	-2.23743	0.245	0.395	1.07e-18	T cells
PDE8B	1.7e-21	-2.08151	0.082	0.379	5.11e-18	T cells
CSGALNACT2	1.73e-21	1.85714	0.339	0.155	5.19e-18	T cells
C17orf67	2.01e-21	2.52059	0.279	0.127	6.02e-18	T cells
CFAP54	4.97e-21	-2.65883	0.054	0.419	1.49e-17	T cells
H2AFX	5.01e-21	3.45011	0.446	0.266	1.5e-17	T cells
AC104820.2	5.91e-21	5.11441	0.365	0.008	1.77e-17	T cells
HPSE	5.97e-21	-0.461911	0.187	0.125	1.79e-17	T cells
GRHL1	1.12e-20	-1.78373	0.021	0.343	3.36e-17	T cells
DGKD	1.37e-20	2.25284	0.345	0.149	4.12e-17	T cells
LRRC8C	1.44e-20	1.52142	0.315	0.08	4.33e-17	T cells
RP11-722G7.1	1.47e-20	1.81857	0.091	0.117	4.4e-17	T cells
HIST1H4C	1.66e-20	2.26176	0.397	0.311	4.99e-17	T cells
RP11-35G9.3	2.64e-20	2.13388	0.209	0.153	7.91e-17	T cells
METTL12	3.79e-20	1.48773	0.262	0.172	1.14e-16	T cells
MRPS31	4.48e-20	-1.18746	0.165	0.431	1.35e-16	T cells
ANKRD36C	4.97e-20	-6.24015	0.177	0.287	1.49e-16	T cells
IER5L	1.44e-19	0.922514	0.21	0.211	4.31e-16	T cells
CCDC180	1.83e-19	-1.4891	0.055	0.412	5.49e-16	T cells
TCF4	2.64e-19	-4.12288	0.02	0.355	7.91e-16	T cells
H2AFZ	3.83e-19	-0.86653	0.487	0.355	1.15e-15	T cells
FCRLB	8.16e-19	0.771254	0.118	0.075	2.45e-15	T cells
A1BG	1.5e-18	2.78154	0.322	0.142	4.49e-15	T cells
ZNF430	1.5e-18	2.78596	0.328	0.185	4.5e-15	T cells
RP11-182L21.6	4.64e-18	2.42218	0.302	0.161	1.39e-14	T cells
ATP10A	8.41e-18	2.30235	0.39	0.071	2.52e-14	T cells
HLA-DRB5	1.52e-17	-3.50546	0.136	0.317	4.55e-14	T cells
SLC38A5	1.73e-17	2.08266	0.338	0.072	5.2e-14	T cells
VWA3A	1.77e-17	-2.52112	0.067	0.414	5.31e-14	T cells
TACC3	2.18e-17	1.4744	0.366	0.092	6.54e-14	T cells
ZNF331	5.29e-17	2.22984	0.365	0.178	1.59e-13	T cells
PP7080	6.53e-17	-1.56619	0.08	0.244	1.96e-13	T cells
GINS2	7.05e-17	1.64198	0.243	0.119	2.11e-13	T cells
ITGA2	8.74e-17	-2.38443	0.061	0.401	2.62e-13	T cells
HEG1	1.29e-16	1.89212	0.279	0.14	3.86e-13	T cells
ITPRIPL1	1.37e-16	2.30399	0.396	0.07	4.12e-13	T cells
ZNF273	1.84e-16	-2.35517	0.1	0.358	5.51e-13	T cells
AC131056.3	2.62e-16	2.34595	0.274	0.097	7.85e-13	T cells
RP13-977J11.2	2.66e-16	2.22111	0.118	0.142	7.98e-13	T cells
KIAA2012	3.81e-16	-1.6368	0.041	0.416	1.14e-12	T cells
CENPE	4.92e-16	1.43436	0.145	0.11	1.48e-12	T cells
HMGN4	6.71e-16	1.85563	0.207	0.143	2.01e-12	T cells
CSRNP1	7.11e-16	2.12892	0.407	0.192	2.13e-12	T cells
LINC00539	8.7e-16	3.19861	0.425	0.025	2.61e-12	T cells
LMNB1	2.96e-15	1.54491	0.407	0.099	8.87e-12	T cells
ITGAE	4.62e-15	4.22555	0.504	0.328	1.39e-11	T cells
ZNF92	4.68e-15	2.61899	0.263	0.16	1.4e-11	T cells
AC093673.5	5.42e-15	1.89691	0.355	0.11	1.63e-11	T cells
CLDN1	6.23e-15	-4.43057	0.015	0.342	1.87e-11	T cells
FRMPD2	1.05e-14	-2.46137	0.04	0.414	3.14e-11	T cells
HLA-DMA	1.05e-14	-4.68043	0.154	0.291	3.16e-11	T cells
FAM78A	1.11e-14	3.44459	0.38	0.052	3.34e-11	T cells
PTPN1	1.16e-14	0.640007	0.34	0.31	3.48e-11	T cells
VCAM1	1.63e-14	4.67318	0.289	0.002	4.88e-11	T cells
PRKCB	1.81e-14	1.4771	0.426	0.047	5.44e-11	T cells
HS3ST1	2.44e-14	-3.18881	0.01	0.336	7.32e-11	T cells
ST3GAL1	2.49e-14	1.57762	0.376	0.146	7.46e-11	T cells
[truncated: 20,809 more rows]

## Sheet: Supplementary Table 3
Supplementary Table 3: Human subject information and pooling strategy (Replication Cohort)
Pool name	Age	Average Age (years)	Genome Coverage
Infant 1 Methylation Pool	5 Months	0.2	37.59X
Infant 1 Methylation Pool	1 Month
Infant 1 Methylation Pool	1 Month
Infant 1 Methylation Pool	3 Months
Infant 1 Methylation Pool	1 Month	0.5	37.78X
Infant 2 Methylation Pool	3 Months
Infant 2 Methylation Pool	7 Months
Infant 2 Methylation Pool	8 Months
Infant 2 Methylation Pool	10 Months
Infant 2 Methylation Pool	5 Months
Child Methylation Pool	20 years	5	21.99X
Child Methylation Pool	11 years
Child Methylation Pool	14 years
Child Methylation Pool	2 years
Child Methylation Pool	3 years
Child Methylation Pool	3 Months
Child Methylation Pool	7 Months
Child Methylation Pool	8 Months
Child Methylation Pool	10 Months
Child Methylation Pool	5 Months
Adult 1 Methylation Pool	25 Years	29	21.18X
Adult 1 Methylation Pool	30 Years
Adult 1 Methylation Pool	26 Years
Adult 1 Methylation Pool	31 Years
Adult 1 Methylation Pool	33 Years
Adult 1 Methylation Pool	28 Years
Adult 1 Methylation Pool	31 Years
Adult 1 Methylation Pool	29 Years
Adult 2 Methylation Pool	45 Years	41	17.30X
Adult 2 Methylation Pool	41 Years
Adult 2 Methylation Pool	35 Years
Adult 2 Methylation Pool	45 Years
Adult 2 Methylation Pool	38 Years
Adult 2 Methylation Pool	39 Years
Adult 2 Methylation Pool	41 Years

## Sheet: Supplementary Table 4
Supplementary Table 4: Immune genes analyzed via linear models
Immune cell markers Log2 enriched	Immune cell markers with significant linear relationship to age	Immune cell markers with significant negative relationship to age, r-squared >= 0.1
CCL5	CCL5	MS4A1
GNLY	GNLY	HLA-DPB1
CD3D	CD3D	BANK1
TRAC	TRAC	MEF2C
IL32	IL32	RAC2
CD52	CD69	HLA-DQA2
CD69	PTPRC	LAPTM5
TRBC2	CD2	CD52
PTPRC	GZMA	CORO1A
CD2	TMSB4X	CD19
GZMA	JUN	LCP1
CD3G	ID2	COTL1
TMSB4X	KLRB1	RHOH
JUN	CD7	HLA-DPA1
ID2	HCST	CYTIP
KLRB1	BTG1	PTPRC
CD7	IFNG	ZEB2
HCST	CORO1A	CD74
BTG1	CCL4	HLA-DRB1
IFNG	NKG7	HLA-DRB5
CORO1A	CD8A	ARHGDIB
CCL4	SH3BGRL3	CAPG
CD3E	ZFP36L2	ACTB
NKG7	TNFAIP3	STK17B
CD8A	NFKBIA	PFN1
TRBC1	FYB	PLCG2
SH3BGRL3	HOPX	PTPN1
ZFP36L2	ALOX5AP	ARPC1B
LTB	CTSW	ARPC2
TNFAIP3	ITGA1	FAM49B
NFKBIA	LCP1	CFL1
FYB	STK17B	GNB2L1
HOPX	KLRC1	ACTR3
ALOX5AP	LCK	TPM3
CTSW	ACAP1	ACTG1
ITGA1	EVL	SH3BGRL3
LCP1	SRGN	ARPC5
STK17B	HLA-E	ARPC3
KLRC1	PTPN22	ARPC4
LAPTM5	CD96	GRB2
LCK	GADD45B	TPM4
ACAP1	KLRD1	GDI2
EVL	CELF2	HCLS1
SRGN	JUNB	EEF1A1
HLA-E	IL2RG	HIF1A
TRGC2	CLEC2D	PTMA
PTPN22	CXCR4	PPIA
CD96	RAC2	CAP1
GADD45B	RUNX3	ACTR2
KLRD1	STK17A	NPM1
CELF2	PFN1	OAZ1
JUNB	KLF6	EIF3E
IL2RG	COTL1	CAPZB
CLEC2D	CD48	HNRNPA1
PNRC1	SPOCK2	MYH9
ARHGDIB	IKZF3	HMGA1
CXCR4	SRSF7	LDHA
RAC2	LIMD2	MYL12A
RUNX3	DUSP1	LYN
RGS1	CD8B	MBNL1
STK17A	CFL1	GAPDH
TBC1D10C	TRDC	TMEM176B
GZMM	CLEC2B	HCK
PFN1	FYN	PPA1
KLF6	IL7R	TCF4
COTL1	FUS	INPP4A
CD48	GMFG	CPA3
RORA	JUND	APOC1
SPOCK2	CXCR6
IKZF3	ACTB
CD37	SOCS1
SRSF7	ETS1
LIMD2	APBB1IP
PTPN7	CD247
DUSP1	CKLF
CD8B	EIF1
CFL1	IER2
TRDC	MBNL1
JAML	AC092580.4
CLEC2B	IL2RB
FYN	IRF1
IL7R	VIM
CD53	CYTIP
FUS	CD99
GMFG	HLA-B
JUND	GZMB
LSP1	FOSB
CXCR6	GIMAP7
ARHGAP9	TSC22D3
ACTB	MS4A1
SOCS1	HLA-DPB1
ETS1	IGLC3
APBB1IP	CD79A
DUSP2	HLA-DQA1
MSN	LTB
CD247	BANK1
CKLF	AL928768.3
EIF1	CD37
IER2	MEF2C
MBNL1	POU2F2
AC092580.4	HLA-DQA2
IL2RB	CD53
IRF1	CD79B
VIM	FCRL4
CYTIP	TNFRSF13B
CD99	SPIB
HLA-B	ACP5
GZMB	GPR183
FOSB	FCRL5
GIMAP7	PHACTR1
TSC22D3	CD22
MS4A1	CYBB
IGKC	PLEKHO1
HLA-DPB1	LY86
IGLC3	CCR6
CD79A	IRF8
HLA-DQA1	TESC
HLA-DQB1	ITGAX
BANK1	BCL2A1
AL928768.3	2021-03-01
IGHA1	PRKCB
MEF2C	LAT2
POU2F2	NCF1
HLA-DQA2	HVCN1
IGLC2	LRMP
CD79B	FCRLA
FCRL4	SKAP2
TNFRSF13B	IGHM
CD83	SP140
SPIB	IGHD
ACP5	CLECL1
GPR183	PARP15
FCRL5	IGHG1
TLR10	HHEX
PHACTR1	PAX5
CD22	FCGR2B
CYBB	CD86
PLEKHO1	FGD2
LY86	LAPTM5
CCR6	ITGB2
IRF8	CD52
TESC	CD19
ITGAX	SLC2A3
BCL2A1	SESN3
2021-03-01	ARHGAP25
PRKCB	RHOH
LAT2	RFTN1
NCF1	RCSD1
HVCN1	SYK
EVI2B	ANXA6
LRMP	RGS1
TNFRSF13C	GYPC
FCRLA	HLA-DPA1
SKAP2	PPP1R18
IGHM	2021-09-06
SP140	RGS19
IGHD	INPP5D
CLECL1	ZEB2
RASSF2	FMNL1
PARP15	GPSM3
TTN	ICAM3
IGHG1	HLA-DRA
HHEX	PAG1
PAX5	CD74
GAPT	CD44
FCGR2B	HLA-DRB1
CD86	FXYD5
FGD2	HLA-DRB5
ITGB2	RGS2
CD19	TBC1D10C
SLC2A3	ARHGDIB
SESN3	FLNA
ARHGAP25	CAPG
RHOH	WIPF1
RFTN1	LSP1
RCSD1	ANKRD44
SYK	VASP
ANXA6	PREX1
HLA-DMB	LPXN
GYPC	PLCG2
HLA-DPA1	REL
PPP1R18	MSN
2021-09-06	CSK
RGS19	PTPN1
INPP5D	PTPN6
ZEB2	ARPC1B
FMNL1	HSH2D
HLA-DMA	ARPC2
ENTPD1	TCF4
GPSM3	SEMA4D
EMP3	CCDC50
ICAM3	CNN2
HLA-DRA	IL16
PAG1	DOCK8
CD74	CD40
CD44	FAM49B
HLA-DRB1	TLN1
FXYD5	EEF1B2
HLA-DRB5	FAU
RGS2	GNB2L1
FLNA	PIKFYVE
CAPG	ACTR3
WIPF1	TPM3
IKZF1	UBA52
ANKRD44	ACTG1
VASP	ARPC5
PREX1	ARPC3
LPXN	ARPC4
PLCG2	MYCBP2
REL	SWAP70
CSK	GRB2
PTPN1	GNAI2
PTPN6	EEF1D
ARPC1B	TPM4
HSH2D	GDI2
ARPC2	HCLS1
TCF4	SLC25A6
SEMA4D	EEF1A1
CCDC50	SLC38A1
CNN2	HIF1A
CMTM7	FNBP1
IL16	NACA
DOCK8	CTSZ
CD40	RNASET2
FAM49B	PTMA
TLN1	TMSB10
EEF1B2	BIRC3
FAU	PPIA
GNB2L1	TRABD
PIKFYVE	LPIN1
ACTR3	KIAA1551
TPM3	ATM
UBA52	EEF2
ACTG1	CAP1
ID3	CHD1
ARPC5	ACTR2
ARPC3	2021-09-07
ARPC4	NPM1
MYCBP2	OAZ1
SWAP70	CYBA
GRB2	EIF3H
GNAI2	EIF3E
EEF1D	CAPZB
TPM4	TPT1
GDI2	HNRNPA1
HCLS1	TNFAIP8
SLC25A6	DDX21
EEF1A1	STK4
SLC38A1	MYH9
HIF1A	MOB1A
FNBP1	DBNL
NACA	EIF3F
CTSZ	ZFAS1
RNASET2	HMGA1
PTMA	EML4
TMSB10	LDHA
BIRC3	MYL12A
PPIA	LYN
TRABD	SP100
LPIN1	IFNGR1
KIAA1551	ARL6IP5
ATM	SUB1
EEF2	FAM65B
CAP1	FOS
CHD1	GAPDH
ACTR2	CDV3
2021-09-07	HERPUD1
NPM1	SMIM14
OAZ1	IL1B
CYBA	CXCL8
EIF3H	CCL3
EIF3E	TIMP1
CAPZB	TYROBP
TPT1	PLAUR
HNRNPA1	FCER1G
TNFAIP8	G0S2
DDX21	CCL4L2
STK4	CCL3L3
MYH9	CXCL2
MOB1A	AIF1
DBNL	IER3
EIF3F	THBS1
ZFAS1	NAMPT
HMGA1	CXCL3
EML4	IL1RN
LDHA	CD83
PPP1R15A	PLEK
MYL12A	SERPINB9
LYN	SPI1
SP100	PTGS2
IFNGR1	C1QB
ARL6IP5	OLR1
SUB1	C1QA
FAM65B	DUSP2
FOS	TNFRSF1B
GAPDH	IL4I1
CDV3	SERPINA1
HERPUD1	C1QC
SMIM14	CCL2
IL1B	ICAM1
CXCL8	NINJ1
CCL3	TMEM176B
TIMP1	MS4A7
LYZ	FCGR2A
TYROBP	VEGFA
PLAUR	TNF
FCER1G	DSE
G0S2	ARL4C
CCL4L2	SAMSN1
CCL3L3	FPR1
CXCL2	NR4A3
AIF1	AQP9
IER3	APOC1
LGALS1	CSF2RA
THBS1	FCER1A
NAMPT	LILRB2
CXCL3	TMEM176A
IL1RN	ADGRE2
EREG	HCK
PLEK	IFI30
CD14	PFKFB3
S100A8	EMILIN2
SDS	NABP1
SERPINB9	PTPRE
CD68	RHOG
SPI1	RP11-1143G9.4
LST1	CLEC10A
PTGS2	CSF1R
C1QB	CCDC88A
MS4A6A	LILRA5
CPVL	LCP2
OLR1	SLC8A1
C1QA	FCGR3A
FCN1	FAM49A
TGFBI	LILRB1
TNFRSF1B	ABCA1
IL4I1	PEA15
SERPINA1	FERMT3
C1QC	NLRP3
CCL2	SLC16A10
ICAM1	PDE4B
NINJ1	OSM
TMEM176B	EPB41L3
MS4A7	PLXDC2
FCGR2A	SIRPA
MAFB	LAIR1
FGL2	SEMA6B
VEGFA	TREM1
SLC11A1	MYO1G
TNF	LILRB4
DSE	MYO1F
ARL4C	STX11
S100A12	KYNU
SAMSN1	LINC00936
FPR1	CXCL16
CLEC7A	C15orf48
MNDA	SPP1
NR4A3	CCR7
AQP9	TYMP
APOC1	FTL
IGSF6	MXD1
CSF2RA	LITAF
FCER1A	PPT1
LILRB2	ATP6V1B2
TMEM176A	APOE
ADGRE2	SOCS3
HCK	ADM
LGALS2	ANXA5
CD300E	MCL1
IFI30	ZFP36
PFKFB3	PNRC1
RGS10	PPP1R15A
UPP1	IFNGR2
EMILIN2	SOD2
NABP1	NFKBIZ
RP11-160E2.6	BHLHE40
PTPRE	GRINA
RHOG	SGK1
RP11-1143G9.4	NFKB1
CLEC10A	RALA
HBEGF	SLC16A3
CSF1R	FOSL2
FAM26F	IER5
CCDC88A	ATP1B3
GLIPR1	KDM6B
LILRA5	MARCKSL1
MPEG1	SLC43A2
LCP2	GCA
SLC8A1	ATF5
FCGR3A	SDCBP
FAM49A	PIM3
LILRB1	CST7
INHBA	LIMS1
ABCA1	OTUD1
PEA15	EHD1
FERMT3	GK
NLRP3	PLSCR1
SLC16A10	SERPINB1
PDE4B	GPX1
OSM	INSIG1
CD93	SKIL
EPB41L3	TNFAIP2
MRC1	TNIP3
PLA2G7	WTAP
PLXDC2	ACSL1
SIRPA	IFITM2
LAIR1	TFRC
TNFSF13B	PPA1
SEMA6B	MARCKS
TREM1	HLA-DQB2
MYO1G	LGALS2
AP1S2	JCHAIN
METRNL	JAML
LILRB4	PIK3AP1
C1orf162	INPP4A
THBD	HLA-DMA
PMP22	SULF2
CD163	NR3C1
RAB32	TSPAN13
MYO1F	CPA3
STX11	KIT
PPIF	GCSAML
KYNU	DLC1
APOBEC3A	KRT1
MALT1	PLAT
TGFB1	LPCAT2
LINC00936	EMP3
CXCL16	RGS10
C15orf48	LMO4
BID	CD63
PLIN2
GRN
SPP1
CCR7
TYMP
FTL
FNIP2
MXD1
LITAF
PPT1
ATP6V1B2
APOE
NPC2
S100A9
NCF2
GSTO1
FTH1
SOCS3
ADM
PSAP
ANXA5
MCL1
MGAT1
ZFP36
IFNGR2
SOD2
NFKBIZ
AREG
FCGRT
CST3
BHLHE40
GRINA
SGK1
NFKB1
RALA
SLC16A3
FOSL2
KLF4
IER5
ATP1B3
ETS2
KDM6B
MARCKSL1
GPCPD1
DUSP6
SLC43A2
PHLDA1
VCAN
GCA
ATF5
SDCBP
PIM3
CDKN1A
CST7
LIMS1
LGMN
OTUD1
EHD1
CTSB
CCL20
EGR1
GK
PLSCR1
CEBPB
SERPINB1
GPX1
INSIG1
SKIL
TNFAIP2
TNIP3
ATP2B1
WTAP
CREM
ACSL1
NR4A2
IFITM2
GPNMB
CTSS
CTSL
C5AR1
TFRC
PPA1
FABP5
MARCKS
S100B
HLA-DQB2
CD1E
ALDH2
TUBA1B
PTGDS
JCHAIN
IL3RA
IRF4
PLD4
SELL
LILRA4
SLC7A5
MZB1
SCT
CSF2RB
PTCRA
DNASE1L3
RNASE6
THEMIS2
DAB2
CBFA2T3
LINC00996
C1orf186
P2RY6
ZFAT
BCL11A
PTPRS
OPN3
PMEPA1
SH2B3
CD4
SLC15A4
NCKAP1L
RUBCN
CLIC3
FCHSD2
IRF7
DUSP5
DCK
PPP1R14B
STMN1
PIK3AP1
ITM2C
MAN1A1
CORO1C
GAS6
ERN1
DERL3
GNA15
INPP4A
MAPKAPK2
SEC61B
PLP2
SEL1L3
SERPINF1
N4BP2L1
SULF2
POLB
LDLRAD4
UGCG
APP
CTSC
CYB561A3
COBLL1
ZNF331
CD2AP
NR3C1
ATG101
TPM2
FYTTD1
TSPAN13
SMPD3
HSP90B1
SNHG7
PPIB
TSPYL2
VIMP
IFRD1
NEK8
BTG2
TPSAB1
TPSB2
CPA3
MS4A2
HPGDS
GATA2
SLC18A2
KIT
RGS13
IL1RL1
PTGS1
RP11-354E11.2
BTK
SDPR
ALOX5
TESPA1
GCSAML
CNRIP1
FHL3
DLC1
KRT1
P2RX1
AKAP12
TIMP3
HDC
LTC4S
GRAP2
MPP1
HPGD
CD84
PLAT
SLC45A3
ACSL4
LYL1
ARHGEF6
LPCAT2
LAT
CLNK
VWA5A
RHOBTB3
MAOB
BMP2K
GNPTAB
NSMCE1
LMO4
AHR
CD63
OSBPL8

## Sheet: Supplementary Table 5
Supplementary Table 5: Total cell counts
Pool Age	B cells	Basal cells	cDC	Deuterosomal cells	Ionocytes	Mast cells	Monocytes	Multiciliated cells	pDC	Secretory cells	Suprabasal cells	T cells
1 year	167	89	40	1	106	8	191	1451	15	310	217	408
7 years	67	104	102	9	71	59	237	1742	67	329	107	1771
13 years	11	11	8	1	9	7	30	454	3	233	97	686
17 years	21	29	10	1	60	4	73	3127	4	578	117	983
33 years	7	236	8	44	69	13	38	7108	7	1188	220	215
50 years	2	296	0	0	27	1	14	1601	0	485	89	121
